# Supplementary material for: Gremlin-1 Overexpression in Mouse Lung Reduces Silica-Induced Lymphocyte Recruitment – A Link to Idiopathic Pulmonary Fibrosis through Negative Correlation with CXCL10 Chemokine
Source: PLoS One. 2016 Jul 18;11(7):e0159010. doi: 10.1371/journal.pone.0159010 (PMC4948891; doi:10.1371/journal.pone.0159010)
Supplement: S3 Fig — Differentially expressed genes with p-value < 0.01 and absolute log2 fold change > 0.58 are shown. The NCBI Entrez Gene IDs, gene info and gene symbols are shown. Additionally, for each significant gene, the average expression across the microarray samples, the t-test value, the nominal p-value, the adjusted p-value and the B value are reported. (XLSX) [file pone.0159010.s003.xlsx]

## Sheet: TG-WT
Gene ID	logFC	AveExpr	t	P.Value	adj.P.Val	B	Gene Info	Gene Symbol
57875_at	1.079451016	12.00472639	3.0738667	0.007679565	0.999969742	-3.144422348	57875 [Gene Symbol: Angptl4] [Locus Tag: ] [Chromosome: 17] [Map Location: 17 B1|17] [Description: angiopoietin-like 4] [Gene Type: protein-coding]	Angptl4
27273_at	0.961531854	9.195844007	3.37201635	0.00416503	0.999969742	-2.903224814	27273 [Gene Symbol: Pdk4] [Locus Tag: ] [Chromosome: 6] [Map Location: 6 A1|6 2.06 cM] [Description: pyruvate dehydrogenase kinase, isoenzyme 4] [Gene Type: protein-coding]	Pdk4
22270_at	0.810243974	7.484876884	3.391366215	0.004002543	0.999969742	-2.887824099	22270 [Gene Symbol: Upk3a] [Locus Tag: ] [Chromosome: 15] [Map Location: 15 E3|15] [Description: uroplakin 3A] [Gene Type: protein-coding]	Upk3a
12311_at	0.767516903	6.718918519	3.497182863	0.00321965	0.999969742	-2.804233023	12311 [Gene Symbol: Calcr] [Locus Tag: ] [Chromosome: 6] [Map Location: 6 A1|6 1.81 cM] [Description: calcitonin receptor] [Gene Type: protein-coding]	Calcr
23928_at	0.641248807	9.069403351	3.946994586	0.001279373	0.999969742	-2.462405425	23928 [Gene Symbol: Lamc3] [Locus Tag: RP23-55I14.1] [Chromosome: 2] [Map Location: 2 B|2] [Description: laminin gamma 3] [Gene Type: protein-coding]	Lamc3
17392_at	-0.600972701	9.560105254	-4.055484946	0.001025426	0.999969742	-2.383590007	17392 [Gene Symbol: Mmp3] [Locus Tag: ] [Chromosome: 9] [Map Location: 9 A1|9 2.46 cM] [Description: matrix metallopeptidase 3] [Gene Type: protein-coding]	Mmp3
24117_at	-0.760869976	9.5453557	-3.146155935	0.006623015	0.999969742	-3.085335667	24117 [Gene Symbol: Wif1] [Locus Tag: ] [Chromosome: 10] [Map Location: 10 D2|10] [Description: Wnt inhibitory factor 1] [Gene Type: protein-coding]	Wif1
14910_at	-0.80040316	10.66533814	-3.365697883	0.004219499	0.999969742	-2.908261147	14910 [Gene Symbol: Gt(ROSA)26Sor] [Locus Tag: ] [Chromosome: 6] [Map Location: 6 52.73 cM] [Description: gene trap ROSA 26, Philippe Soriano] [Gene Type: miscRNA]	Gt(ROSA)26Sor
68947_at	-0.818470623	8.355443046	-3.938855331	0.001300824	0.999969742	-2.468378226	68947 [Gene Symbol: Chst8] [Locus Tag: ] [Chromosome: 7] [Map Location: 7|7 B3-B5] [Description: carbohydrate (N-acetylgalactosamine 4-0) sulfotransferase 8] [Gene Type: protein-coding]	Chst8
270192_at	-1.117694179	10.85529523	-3.571310875	0.002764379	0.999969742	-2.746342551	270192 [Gene Symbol: Rab6b] [Locus Tag: ] [Chromosome: 9] [Map Location: 9 F1|9 54.88 cM] [Description: RAB6B, member RAS oncogene family] [Gene Type: protein-coding]	Rab6b

## Sheet: WTsilica-WT
Gene ID	logFC	AveExpr	t	P.Value	adj.P.Val	B	Gene Info	Gene Symbol
57248_at	4.93186	10.01513163	19.18486074	5.25E-12	4.25E-08	17.24797792	57248 [Gene Symbol: Ly6i] [Locus Tag: ] [Chromosome: 15] [Map Location: 15 D3|15] [Description: lymphocyte antigen 6 complex, locus I] [Gene Type: protein-coding]	Ly6i
20210_at	4.52779	10.97865141	14.32576143	3.45E-10	4.19E-07	13.58900494	20210 [Gene Symbol: Saa3] [Locus Tag: ] [Chromosome: 7] [Map Location: 7 B4|7 30.51 cM] [Description: serum amyloid A 3] [Gene Type: protein-coding]	Saa3
16365_at	4.44437	8.633228603	12.92815705	1.45E-09	1.18E-06	12.25942691	16365 [Gene Symbol: Irg1] [Locus Tag: ] [Chromosome: 14] [Map Location: 14 E2.3|14 51.67 cM] [Description: immunoresponsive gene 1] [Gene Type: protein-coding]	Irg1
23985_at	4.28699	10.81947824	17.28998435	2.36E-11	8.61E-08	15.97453467	23985 [Gene Symbol: Slc26a4] [Locus Tag: ] [Chromosome: 12] [Map Location: 12|12 B1] [Description: solute carrier family 26, member 4] [Gene Type: protein-coding]	Slc26a4
20296_at	4.12157	10.13931886	14.8758279	2.03E-10	2.97E-07	14.07333235	20296 [Gene Symbol: Ccl2] [Locus Tag: RP23-350G1.3] [Chromosome: 11] [Map Location: 11 C-E1|11 49.82 cM] [Description: chemokine (C-C motif) ligand 2] [Gene Type: protein-coding]	Ccl2
17071_at	4.03717	10.52770722	17.7009216	1.68E-11	8.18E-08	16.26559494	17071 [Gene Symbol: Ly6f] [Locus Tag: ] [Chromosome: 15] [Map Location: 15 D3|15] [Description: lymphocyte antigen 6 complex, locus F] [Gene Type: protein-coding]	Ly6f
20306_at	3.98447	8.864376606	18.1473276	1.17E-11	7.13E-08	16.57212988	20306 [Gene Symbol: Ccl7] [Locus Tag: RP23-350G1.4] [Chromosome: 11] [Map Location: 11 C|11 49.83 cM] [Description: chemokine (C-C motif) ligand 7] [Gene Type: protein-coding]	Ccl7
20302_at	3.75461	8.825513955	16.15237944	6.27E-11	1.52E-07	15.12145599	20302 [Gene Symbol: Ccl3] [Locus Tag: RP23-320E6.7] [Chromosome: 11] [Map Location: 11 C|11 51.04 cM] [Description: chemokine (C-C motif) ligand 3] [Gene Type: protein-coding]	Ccl3
93695_at	3.72264	10.76798129	19.39769606	4.47E-12	4.25E-08	17.3806139	93695 [Gene Symbol: Gpnmb] [Locus Tag: ] [Chromosome: 6] [Map Location: 6 B2.3|6 23.82 cM] [Description: glycoprotein (transmembrane) nmb] [Gene Type: protein-coding]	Gpnmb
54123_at	3.57799	9.075603951	11.74016021	5.49E-09	3.03E-06	11.00429509	54123 [Gene Symbol: Irf7] [Locus Tag: ] [Chromosome: 7] [Map Location: 7 F5|7] [Description: interferon regulatory factor 7] [Gene Type: protein-coding]	Irf7
20303_at	3.55755	8.99079565	13.75323815	6.12E-10	6.20E-07	13.06221053	20303 [Gene Symbol: Ccl4] [Locus Tag: RP23-320E6.8] [Chromosome: 11] [Map Location: 11 C|11 51.09 cM] [Description: chemokine (C-C motif) ligand 4] [Gene Type: protein-coding]	Ccl4
20208_at	3.50836	10.62518513	14.33628168	3.41E-10	4.19E-07	13.59846427	20208 [Gene Symbol: Saa1] [Locus Tag: ] [Chromosome: 7] [Map Location: 7 B4|7 30.54 cM] [Description: serum amyloid A 1] [Gene Type: protein-coding]	Saa1
14825_at	3.479	7.641542242	10.93146032	1.45E-08	5.78E-06	10.07566466	14825 [Gene Symbol: Cxcl1] [Locus Tag: ] [Chromosome: 5] [Map Location: 5 E-F|5 44.78 cM] [Description: chemokine (C-X-C motif) ligand 1] [Gene Type: protein-coding]	Cxcl1
100505009_at	3.45742	10.05307015	7.969886072	8.70E-07	0.000105457	6.059625728	100505009 [Gene Symbol: LOC100505009] [Locus Tag: ] [Chromosome: Un] [Map Location: ] [Description: Ig heavy chain V region 108A-like] [Gene Type: other]	LOC100505009
16061_at	3.3353	10.15823578	7.737322319	1.25E-06	0.000132819	5.69749487	16061 [Gene Symbol: Igh-VJ558] [Locus Tag: ] [Chromosome: 12] [Map Location: 12 F2|12] [Description: immunoglobulin heavy chain (J558 family)] [Gene Type: other]	Igh-VJ558
56619_at	3.20524	9.595900139	8.626519909	3.23E-07	5.41E-05	7.042736881	56619 [Gene Symbol: Clec4e] [Locus Tag: ] [Chromosome: 6] [Map Location: 6 F3|6 58.35 cM] [Description: C-type lectin domain family 4, member e] [Gene Type: protein-coding]	Clec4e
16819_at	3.19092	14.58486687	7.254242036	2.73E-06	0.000227061	4.921220668	16819 [Gene Symbol: Lcn2] [Locus Tag: RP23-161B9.11-003] [Chromosome: 2] [Map Location: 2 A3|2 22.09 cM] [Description: lipocalin 2] [Gene Type: protein-coding]	Lcn2
243262_at	3.15076	11.36680682	13.18032815	1.11E-09	9.77E-07	12.51047089	243262 [Gene Symbol: Oas1f] [Locus Tag: ] [Chromosome: 5] [Map Location: 5 F|5 60.64 cM] [Description: 2'-5' oligoadenylate synthetase 1F] [Gene Type: protein-coding]	Oas1f
100505358_at	3.12903	12.23814943	7.492989479	1.85E-06	0.00017141	5.308967935	-	-
20311_at	3.10417	10.40316949	7.56951474	1.64E-06	0.000157605	5.431551794	20311 [Gene Symbol: Cxcl5] [Locus Tag: ] [Chromosome: 5] [Map Location: 5 E1|5 44.78 cM] [Description: chemokine (C-X-C motif) ligand 5] [Gene Type: protein-coding]	Cxcl5
16069_at	3.08698	14.08853739	19.46420795	4.25E-12	4.25E-08	17.42166045	16069 [Gene Symbol: Igj] [Locus Tag: ] [Chromosome: 5] [Map Location: 5 E1|5] [Description: immunoglobulin joining chain] [Gene Type: protein-coding]	Igj
246730_at	3.08141	11.20279961	13.15064695	1.15E-09	9.77E-07	12.48118796	246730 [Gene Symbol: Oas1a] [Locus Tag: ] [Chromosome: 5] [Map Location: 5 F|5 60.65 cM] [Description: 2'-5' oligoadenylate synthetase 1A] [Gene Type: protein-coding]	Oas1a
433470_at	3.0673	9.76996761	14.26094683	3.68E-10	4.25E-07	13.53055405	433470 [Gene Symbol: AA467197] [Locus Tag: RP23-101F14.3] [Chromosome: 2] [Map Location: 2 E5|2] [Description: expressed sequence AA467197] [Gene Type: protein-coding]	AA467197
50778_at	2.96596	7.863398449	17.07126426	2.84E-11	8.61E-08	15.81602745	50778 [Gene Symbol: Rgs1] [Locus Tag: ] [Chromosome: 1] [Map Location: 1 F|1 62.56 cM] [Description: regulator of G-protein signaling 1] [Gene Type: protein-coding]	Rgs1
100038882_at	2.91901	11.40723595	11.85603361	4.80E-09	2.71E-06	11.13223485	100038882 [Gene Symbol: Isg15] [Locus Tag: ] [Chromosome: 4] [Map Location: 4 E2|4] [Description: ISG15 ubiquitin-like modifier] [Gene Type: protein-coding]	Isg15
76933_at	2.90899	14.82982214	8.008560217	8.20E-07	0.000103751	6.119128054	76933 [Gene Symbol: Ifi27l2a] [Locus Tag: ] [Chromosome: 12] [Map Location: 12 E|12] [Description: interferon, alpha-inducible protein 27 like 2A] [Gene Type: protein-coding]	Ifi27l2a
14204_at	2.88783	11.52467441	8.865940795	2.28E-07	4.17E-05	7.387180979	14204 [Gene Symbol: Il4i1] [Locus Tag: ] [Chromosome: 7] [Map Location: 7 B4|7 28.93 cM] [Description: interleukin 4 induced 1] [Gene Type: protein-coding]	Il4i1
17329_at	2.85764	7.841690482	8.439329046	4.26E-07	6.47E-05	6.768287376	17329 [Gene Symbol: Cxcl9] [Locus Tag: ] [Chromosome: 5] [Map Location: 5 E2|5 46.51 cM] [Description: chemokine (C-X-C motif) ligand 9] [Gene Type: protein-coding]	Cxcl9
17857_at	2.84423	8.332962663	12.74377874	1.77E-09	1.35E-06	12.07258771	17857 [Gene Symbol: Mx1] [Locus Tag: ] [Chromosome: 16] [Map Location: 16 C4|16 57.46 cM] [Description: myxovirus (influenza virus) resistance 1] [Gene Type: protein-coding]	Mx1
677168_at	2.8429	11.01697851	10.55192875	2.33E-08	7.78E-06	9.617251444	677168 [Gene Symbol: Gm9706] [Locus Tag: ] [Chromosome: 17] [Map Location: 17 C|17] [Description: predicted gene 9706] [Gene Type: unknown]	Gm9706
83433_at	2.77447	10.41526767	15.26217753	1.41E-10	2.63E-07	14.40138384	83433 [Gene Symbol: Trem2] [Locus Tag: ] [Chromosome: 17] [Map Location: 17 C|17] [Description: triggering receptor expressed on myeloid cells 2] [Gene Type: protein-coding]	Trem2
99899_at	2.76984	9.674618606	12.34831698	2.74E-09	1.74E-06	11.66220396	99899 [Gene Symbol: Ifi44] [Locus Tag: ] [Chromosome: 3] [Map Location: 3 H3|3] [Description: interferon-induced protein 44] [Gene Type: protein-coding]	Ifi44
231655_at	2.74751	10.62307791	10.45920268	2.62E-08	8.49E-06	9.502954855	231655 [Gene Symbol: Oasl1] [Locus Tag: ] [Chromosome: 5] [Map Location: 5 F|5] [Description: 2'-5' oligoadenylate synthetase-like 1] [Gene Type: protein-coding]	Oasl1
14727_at	2.67739	8.651058962	11.21683835	1.02E-08	4.63E-06	10.41066663	14727 [Gene Symbol: Gp49a] [Locus Tag: ] [Chromosome: 10] [Map Location: 10 B3|10] [Description: glycoprotein 49 A] [Gene Type: protein-coding]	Gp49a
69816_at	2.61477	9.894479334	11.00537975	1.32E-08	5.54E-06	10.16322279	69816 [Gene Symbol: Mzb1] [Locus Tag: ] [Chromosome: 18] [Map Location: 18 B2|18] [Description: marginal zone B and B1 cell-specific protein 1] [Gene Type: protein-coding]	Mzb1
109225_at	2.57149	10.32601488	12.41579679	2.55E-09	1.72E-06	11.73317818	109225 [Gene Symbol: Ms4a7] [Locus Tag: ] [Chromosome: 19] [Map Location: 19 A|19] [Description: membrane-spanning 4-domains, subfamily A, member 7] [Gene Type: protein-coding]	Ms4a7
58203_at	2.54773	9.287507054	12.06656604	3.77E-09	2.18E-06	11.36154236	58203 [Gene Symbol: Zbp1] [Locus Tag: RP23-44L6.4] [Chromosome: 2] [Map Location: 2 H3|2] [Description: Z-DNA binding protein 1] [Gene Type: protein-coding]	Zbp1
17474_at	2.5235	10.18637913	4.755279739	0.000251758	0.006220703	0.383614703	17474 [Gene Symbol: Clec4d] [Locus Tag: ] [Chromosome: 6] [Map Location: 6 F3|6 58.33 cM] [Description: C-type lectin domain family 4, member d] [Gene Type: protein-coding]	Clec4d
14728_at	2.47016	10.50227357	10.92235932	1.46E-08	5.78E-06	10.0648461	14728 [Gene Symbol: Lilrb4] [Locus Tag: ] [Chromosome: 10] [Map Location: 10 25.5 cM] [Description: leukocyte immunoglobulin-like receptor, subfamily B, member 4] [Gene Type: protein-coding]	Lilrb4
69334_at	2.44763	8.386567993	7.235233448	2.81E-06	0.00023003	4.890001894	69334 [Gene Symbol: 1700012I11Rik] [Locus Tag: ] [Chromosome: 15] [Map Location: 15 D2|15] [Description: RIKEN cDNA 1700012I11 gene] [Gene Type: miscRNA]	1700012I11Rik
15957_at	2.43291	10.14333223	8.520633752	3.78E-07	6.07E-05	6.888052677	15957 [Gene Symbol: Ifit1] [Locus Tag: ] [Chromosome: 19] [Map Location: 19 C1|19] [Description: interferon-induced protein with tetratricopeptide repeats 1] [Gene Type: protein-coding]	Ifit1
381308_at	2.41203	10.71735883	7.444093125	2.00E-06	0.00017999	5.230211393	381308 [Gene Symbol: Mnda] [Locus Tag: ] [Chromosome: 1] [Map Location: 1 H3|1] [Description: myeloid cell nuclear differentiation antigen] [Gene Type: protein-coding]	Mnda
20293_at	2.39902	8.420441588	9.670446568	7.40E-08	1.91E-05	8.492520231	20293 [Gene Symbol: Ccl12] [Locus Tag: ] [Chromosome: 11] [Map Location: 11 C|11 49.9 cM] [Description: chemokine (C-C motif) ligand 12] [Gene Type: protein-coding]	Ccl12
381091_at	2.39158	8.05078959	8.362651865	4.78E-07	7.08E-05	6.654543761	381091 [Gene Symbol: H2-Eb2] [Locus Tag: ] [Chromosome: 17] [Map Location: 17 B1|17 17.98 cM] [Description: histocompatibility 2, class II antigen E beta2] [Gene Type: protein-coding]	H2-Eb2
246728_at	2.39124	10.53999861	7.814266569	1.11E-06	0.00012145	5.818130195	246728 [Gene Symbol: Oas2] [Locus Tag: ] [Chromosome: 5] [Map Location: 5 F|5 60.64 cM] [Description: 2'-5' oligoadenylate synthetase 2] [Gene Type: protein-coding]	Oas2
108017_at	2.3833	9.634433936	8.697366161	2.91E-07	4.98E-05	7.145423852	108017 [Gene Symbol: Fxyd4] [Locus Tag: ] [Chromosome: 6] [Map Location: 6 F1|6] [Description: FXYD domain-containing ion transport regulator 4] [Gene Type: protein-coding]	Fxyd4
16427_at	2.38231	11.86247252	10.15839202	3.86E-08	1.17E-05	9.125778492	16427 [Gene Symbol: Itih4] [Locus Tag: RP23-205O23.1] [Chromosome: 14] [Map Location: 14 B|14 19.09 cM] [Description: inter alpha-trypsin inhibitor, heavy chain 4] [Gene Type: protein-coding]	Itih4
71893_at	2.33186	9.934141607	9.385146908	1.09E-07	2.51E-05	8.109493802	71893 [Gene Symbol: Noxo1] [Locus Tag: ] [Chromosome: 17] [Map Location: 17 A3.3|17 12.49 cM] [Description: NADPH oxidase organizer 1] [Gene Type: protein-coding]	Noxo1
100034251_at	2.32709	11.12059276	5.716681139	4.00E-05	0.001634717	2.22907788	100034251 [Gene Symbol: Wfdc17] [Locus Tag: RP23-430I21.1] [Chromosome: 11] [Map Location: 11 C|11] [Description: WAP four-disulfide core domain 17] [Gene Type: protein-coding]	Wfdc17
15945_at	2.32316	7.819098786	10.89628042	1.51E-08	5.78E-06	10.03379879	15945 [Gene Symbol: Cxcl10] [Locus Tag: ] [Chromosome: 5] [Map Location: 5 E2|5 46.57 cM] [Description: chemokine (C-X-C motif) ligand 10] [Gene Type: protein-coding]	Cxcl10
19734_at	2.26788	7.796874674	14.52048263	2.85E-10	3.85E-07	13.76283329	19734 [Gene Symbol: Rgs16] [Locus Tag: ] [Chromosome: 1] [Map Location: 1 G3|1 65.43 cM] [Description: regulator of G-protein signaling 16] [Gene Type: protein-coding]	Rgs16
52673_at	2.24504	7.935346969	5.125949401	0.000122153	0.003732058	1.108113692	52673 [Gene Symbol: D13Ertd608e] [Locus Tag: ] [Chromosome: 13] [Map Location: ] [Description: DNA segment, Chr 13, ERATO Doi 608, expressed] [Gene Type: unknown]	D13Ertd608e
23962_at	2.24357	12.13577541	13.90826834	5.23E-10	5.78E-07	13.20722136	23962 [Gene Symbol: Oasl2] [Locus Tag: ] [Chromosome: 5] [Map Location: 5 F|5] [Description: 2'-5' oligoadenylate synthetase-like 2] [Gene Type: protein-coding]	Oasl2
58185_at	2.23267	9.171726319	9.177557327	1.46E-07	3.13E-05	7.824673936	58185 [Gene Symbol: Rsad2] [Locus Tag: ] [Chromosome: 12] [Map Location: 12|12 A3] [Description: radical S-adenosyl methionine domain containing 2] [Gene Type: protein-coding]	Rsad2
20308_at	2.2065	11.87394572	6.204576667	1.65E-05	0.000867386	3.119780118	20308 [Gene Symbol: Ccl9] [Locus Tag: RP23-320E6.3] [Chromosome: 11] [Map Location: 11 C|11 50.81 cM] [Description: chemokine (C-C motif) ligand 9] [Gene Type: protein-coding]	Ccl9
22361_at	2.1928	10.12017478	17.09801529	2.77E-11	8.61E-08	15.83555051	22361 [Gene Symbol: Vnn1] [Locus Tag: ] [Chromosome: 10] [Map Location: 10|10 A1-B2] [Description: vanin 1] [Gene Type: protein-coding]	Vnn1
12642_at	2.18748	9.262714472	16.19505603	6.04E-11	1.52E-07	15.15477651	12642 [Gene Symbol: Ch25h] [Locus Tag: ] [Chromosome: 19] [Map Location: 19 C1|19] [Description: cholesterol 25-hydroxylase] [Gene Type: protein-coding]	Ch25h
68774_at	2.17679	9.088238191	7.173561164	3.11E-06	0.000245556	4.788360207	68774 [Gene Symbol: Ms4a6d] [Locus Tag: ] [Chromosome: 19] [Map Location: 19 A|19] [Description: membrane-spanning 4-domains, subfamily A, member 6D] [Gene Type: protein-coding]	Ms4a6d
71898_at	2.15243	10.94106439	7.781594784	1.17E-06	0.00012663	5.767006371	71898 [Gene Symbol: Apol9b] [Locus Tag: ] [Chromosome: 15] [Map Location: 15 E1|15] [Description: apolipoprotein L 9b] [Gene Type: protein-coding]	Apol9b
20715_at	2.13448	11.11364703	7.694678411	1.34E-06	0.000139276	5.630283667	20715 [Gene Symbol: Serpina3g] [Locus Tag: ] [Chromosome: 12] [Map Location: 12 E|12] [Description: serine (or cysteine) peptidase inhibitor, clade A, member 3G] [Gene Type: protein-coding]	Serpina3g
18566_at	2.13416	7.042981619	15.68240393	9.56E-11	1.93E-07	14.74735401	18566 [Gene Symbol: Pdcd1] [Locus Tag: ] [Chromosome: 1] [Map Location: 1 D|1] [Description: programmed cell death 1] [Gene Type: protein-coding]	Pdcd1
67775_at	2.12825	12.7248498	11.42130802	8.00E-09	3.92E-06	10.64573698	67775 [Gene Symbol: Rtp4] [Locus Tag: ] [Chromosome: 16] [Map Location: 16 B1|16] [Description: receptor transporter protein 4] [Gene Type: protein-coding]	Rtp4
13038_at	2.10076	12.88676461	13.44566162	8.41E-10	8.17E-07	12.76915358	13038 [Gene Symbol: Ctsk] [Locus Tag: ] [Chromosome: 3] [Map Location: 3 F2.1|3 40.74 cM] [Description: cathepsin K] [Gene Type: protein-coding]	Ctsk
18985_at	2.09313	9.762279121	8.059019751	7.58E-07	9.80E-05	6.196457328	18985 [Gene Symbol: Pou2af1] [Locus Tag: ] [Chromosome: 9] [Map Location: 9 A5.3|9] [Description: POU domain, class 2, associating factor 1] [Gene Type: protein-coding]	Pou2af1
15951_at	2.08198	9.941294407	6.445051696	1.08E-05	0.000628249	3.546449208	15951 [Gene Symbol: Ifi204] [Locus Tag: ] [Chromosome: 1] [Map Location: 1 H3|1 80.63 cM] [Description: interferon activated gene 204] [Gene Type: protein-coding]	Ifi204
13040_at	2.05846	14.28641713	9.144291097	1.53E-07	3.21E-05	7.778543577	13040 [Gene Symbol: Ctss] [Locus Tag: ] [Chromosome: 3] [Map Location: 3 F2.1|3 40.74 cM] [Description: cathepsin S] [Gene Type: protein-coding]	Ctss
20750_at	2.03931	11.16796669	8.905435422	2.15E-07	4.08E-05	7.443300298	20750 [Gene Symbol: Spp1] [Locus Tag: ] [Chromosome: 5] [Map Location: 5 E5|5 50.68 cM] [Description: secreted phosphoprotein 1] [Gene Type: protein-coding]	Spp1
330122_at	2.03855	6.844896756	12.33296752	2.79E-09	1.74E-06	11.64600435	330122 [Gene Symbol: Cxcl3] [Locus Tag: ] [Chromosome: 5] [Map Location: 5 E1|5] [Description: chemokine (C-X-C motif) ligand 3] [Gene Type: protein-coding]	Cxcl3
12517_at	2.03296	9.353660395	8.151539797	6.58E-07	8.88E-05	6.337349858	12517 [Gene Symbol: Cd72] [Locus Tag: RP23-195K8.4] [Chromosome: 4] [Map Location: 4 B1|4 23.04 cM] [Description: CD72 antigen] [Gene Type: protein-coding]	Cd72
56620_at	2.02299	11.76944374	12.21543779	3.19E-09	1.89E-06	11.52128106	56620 [Gene Symbol: Clec4n] [Locus Tag: ] [Chromosome: 6] [Map Location: 6 F3|6 58.3 cM] [Description: C-type lectin domain family 4, member n] [Gene Type: protein-coding]	Clec4n
20305_at	2.01069	14.4129301	12.2792289	2.97E-09	1.80E-06	11.58912711	20305 [Gene Symbol: Ccl6] [Locus Tag: RP23-320E6.4] [Chromosome: 11] [Map Location: 11 C|11 50.85 cM] [Description: chemokine (C-C motif) ligand 6] [Gene Type: protein-coding]	Ccl6
237887_at	1.99855	8.06887913	11.57286631	6.68E-09	3.38E-06	10.81737025	237887 [Gene Symbol: Slfn10-ps] [Locus Tag: ] [Chromosome: 11] [Map Location: 11 C|11] [Description: schlafen 10, pseudogene] [Gene Type: pseudo]	Slfn10-ps
70377_at	1.99021	8.83251933	9.699101271	7.12E-08	1.86E-05	8.530461539	70377 [Gene Symbol: Derl3] [Locus Tag: ] [Chromosome: 10] [Map Location: 10 C1|10] [Description: Der1-like domain family, member 3] [Gene Type: protein-coding]	Derl3
214425_at	1.97761	7.444365888	8.289967013	5.33E-07	7.66E-05	6.546005345	214425 [Gene Symbol: Cilp] [Locus Tag: ] [Chromosome: 9] [Map Location: 9 C|9] [Description: cartilage intermediate layer protein, nucleotide pyrophosphohydrolase] [Gene Type: protein-coding]	Cilp
16193_at	1.96916	6.789066004	14.92475297	1.93E-10	2.97E-07	14.11541685	16193 [Gene Symbol: Il6] [Locus Tag: ] [Chromosome: 5] [Map Location: 5 B1|5 15.7 cM] [Description: interleukin 6] [Gene Type: protein-coding]	Il6
380787_at	1.96254	7.37733072	5.025387221	0.000148393	0.004265459	0.913033605	380787 [Gene Symbol: A230065H16Rik] [Locus Tag: ] [Chromosome: 12] [Map Location: 12 F1|12] [Description: RIKEN cDNA A230065H16 gene] [Gene Type: protein-coding]	A230065H16Rik
76905_at	1.94772	13.09067413	7.422337473	2.07E-06	0.000184392	5.195061688	76905 [Gene Symbol: Lrg1] [Locus Tag: ] [Chromosome: 17] [Map Location: 17 D|17 29.17 cM] [Description: leucine-rich alpha-2-glycoprotein 1] [Gene Type: protein-coding]	Lrg1
21857_at	1.9466	10.60198077	13.13383309	1.17E-09	9.77E-07	12.46456849	21857 [Gene Symbol: Timp1] [Locus Tag: RP23-132C19.3] [Chromosome: X] [Map Location: X A1.3|X 16.38 cM] [Description: tissue inhibitor of metalloproteinase 1] [Gene Type: protein-coding]	Timp1
21926_at	1.93903	7.241084856	11.61159457	6.39E-09	3.30E-06	10.86087741	21926 [Gene Symbol: Tnf] [Locus Tag: ] [Chromosome: 17] [Map Location: 17 B1|17 18.59 cM] [Description: tumor necrosis factor] [Gene Type: protein-coding]	Tnf
227288_at	1.93776	8.304277455	7.129266583	3.35E-06	0.000260607	4.715023995	227288 [Gene Symbol: Cxcr1] [Locus Tag: ] [Chromosome: 1] [Map Location: 1 C3|1 38.44 cM] [Description: chemokine (C-X-C motif) receptor 1] [Gene Type: protein-coding]	Cxcr1
17858_at	1.91867	8.41266264	6.875778842	5.12E-06	0.00035744	4.289936062	17858 [Gene Symbol: Mx2] [Locus Tag: ] [Chromosome: 16] [Map Location: 16 C4|16 57.51 cM] [Description: myxovirus (influenza virus) resistance 2] [Gene Type: protein-coding]	Mx2
20310_at	1.89945	6.640756916	12.65512582	1.95E-09	1.40E-06	11.98174486	20310 [Gene Symbol: Cxcl2] [Locus Tag: ] [Chromosome: 5] [Map Location: 5 E1|5 44.78 cM] [Description: chemokine (C-X-C motif) ligand 2] [Gene Type: protein-coding]	Cxcl2
12514_at	1.89431	10.08952984	7.423181779	2.07E-06	0.000184392	5.196427043	12514 [Gene Symbol: Cd68] [Locus Tag: ] [Chromosome: 11] [Map Location: 11 B3|11 42.86 cM] [Description: CD68 antigen] [Gene Type: protein-coding]	Cd68
404331_at	1.88524	10.35197049	6.990538267	4.22E-06	0.000309904	4.483523803	404331 [Gene Symbol: Olfr1252] [Locus Tag: RP23-270H4.1] [Chromosome: 2] [Map Location: 2 E1|2] [Description: olfactory receptor 1252] [Gene Type: protein-coding]	Olfr1252
24108_at	1.88393	7.737697098	6.081947525	2.05E-05	0.0010106	2.899035883	24108 [Gene Symbol: Ubd] [Locus Tag: ] [Chromosome: 17] [Map Location: 17|17 B3] [Description: ubiquitin D] [Gene Type: protein-coding]	Ubd
80910_at	1.88181	6.769768904	7.865224758	1.02E-06	0.000117908	5.897574528	80910 [Gene Symbol: Gpr84] [Locus Tag: ] [Chromosome: 15] [Map Location: 15 F3|15] [Description: G protein-coupled receptor 84] [Gene Type: protein-coding]	Gpr84
223672_at	1.87437	9.294557504	8.136674627	6.73E-07	9.01E-05	6.314790495	223672 [Gene Symbol: Apol9a] [Locus Tag: ] [Chromosome: 15] [Map Location: 15 E1|15] [Description: apolipoprotein L 9a] [Gene Type: protein-coding]	Apol9a
14128_at	1.86854	8.242250719	6.851721763	5.34E-06	0.000366222	4.249114303	14128 [Gene Symbol: Fcer2a] [Locus Tag: ] [Chromosome: 8] [Map Location: 8 A1|8 1.92 cM] [Description: Fc receptor, IgE, low affinity II, alpha polypeptide] [Gene Type: protein-coding]	Fcer2a
14962_at	1.86713	12.38732098	7.99620544	8.36E-07	0.00010392	6.100141666	14962 [Gene Symbol: Cfb] [Locus Tag: RP24-317H19.4] [Chromosome: 17] [Map Location: 17 B1|17 18.41 cM] [Description: complement factor B] [Gene Type: protein-coding]	Cfb
22163_at	1.84824	9.276142652	12.3505018	2.74E-09	1.74E-06	11.66450812	22163 [Gene Symbol: Tnfrsf4] [Locus Tag: RP23-118E21.5] [Chromosome: 4] [Map Location: 4 E2|4 87.68 cM] [Description: tumor necrosis factor receptor superfamily, member 4] [Gene Type: protein-coding]	Tnfrsf4
56644_at	1.83313	12.96076039	8.49353247	3.93E-07	6.24E-05	6.848227358	56644 [Gene Symbol: Clec7a] [Locus Tag: ] [Chromosome: 6] [Map Location: 6 F3|6] [Description: C-type lectin domain family 7, member a] [Gene Type: protein-coding]	Clec7a
272382_at	1.82199	10.01791028	4.640057149	0.000316229	0.007297673	0.155566912	272382 [Gene Symbol: Spib] [Locus Tag: ] [Chromosome: 7] [Map Location: 7 B4|7 28.83 cM] [Description: Spi-B transcription factor (Spi-1/PU.1 related)] [Gene Type: protein-coding]	Spib
80976_at	1.81982	6.691212957	14.98216312	1.83E-10	2.97E-07	14.16459773	80976 [Gene Symbol: Syt13] [Locus Tag: RP23-125F10.3] [Chromosome: 2] [Map Location: 2 E1|2] [Description: synaptotagmin XIII] [Gene Type: protein-coding]	Syt13
12522_at	1.81678	11.30490933	9.998894695	4.77E-08	1.38E-05	8.921748149	12522 [Gene Symbol: Cd83] [Locus Tag: ] [Chromosome: 13] [Map Location: 13 A4-5|13 21.6 cM] [Description: CD83 antigen] [Gene Type: protein-coding]	Cd83
246727_at	1.76945	6.927145943	7.965565885	8.76E-07	0.000105457	6.052966232	246727 [Gene Symbol: Oas3] [Locus Tag: ] [Chromosome: 5] [Map Location: 5 F|5 60.64 cM] [Description: 2'-5' oligoadenylate synthetase 3] [Gene Type: protein-coding]	Oas3
19039_at	1.76432	12.89511044	10.85797292	1.59E-08	5.93E-06	9.988067095	19039 [Gene Symbol: Lgals3bp] [Locus Tag: RP23-394O9.4] [Chromosome: 11] [Map Location: 11|11 E] [Description: lectin, galactoside-binding, soluble, 3 binding protein] [Gene Type: protein-coding]	Lgals3bp
19204_at	1.7583	7.415930492	9.338486084	1.17E-07	2.65E-05	8.045927957	19204 [Gene Symbol: Ptafr] [Locus Tag: RP23-470B20.1] [Chromosome: 4] [Map Location: 4 D2.2|4 65.56 cM] [Description: platelet-activating factor receptor] [Gene Type: protein-coding]	Ptafr
13537_at	1.75434	9.732332388	5.319455025	8.43E-05	0.002855796	1.480148871	13537 [Gene Symbol: Dusp2] [Locus Tag: RP23-206D14.6] [Chromosome: 2] [Map Location: 2 F1|2] [Description: dual specificity phosphatase 2] [Gene Type: protein-coding]	Dusp2
219132_at	1.74487	10.74847803	9.266283492	1.29E-07	2.85E-05	7.947048905	219132 [Gene Symbol: Phf11d] [Locus Tag: mCG_13856] [Chromosome: 14] [Map Location: 14 C3|14 31.48 cM] [Description: PHD finger protein 11D] [Gene Type: protein-coding]	Phf11d
219131_at	1.73879	10.86170071	8.206270169	6.05E-07	8.40E-05	6.420152871	219131 [Gene Symbol: Phf11a] [Locus Tag: ] [Chromosome: 14] [Map Location: 14 C3|14] [Description: PHD finger protein 11A] [Gene Type: protein-coding]	Phf11a
80861_at	1.73676	9.025204635	10.69755684	1.94E-08	6.92E-06	9.794919161	80861 [Gene Symbol: Dhx58] [Locus Tag: RP23-390D17.5] [Chromosome: 11] [Map Location: 11 D|11 63.52 cM] [Description: DEXH (Asp-Glu-X-His) box polypeptide 58] [Gene Type: protein-coding]	Dhx58
24088_at	1.73101	10.51357105	9.493808467	9.41E-08	2.26E-05	8.256512558	24088 [Gene Symbol: Tlr2] [Locus Tag: ] [Chromosome: 3] [Map Location: 3 E3|3] [Description: toll-like receptor 2] [Gene Type: protein-coding]	Tlr2
18037_at	1.7237	9.706414861	10.64607123	2.07E-08	7.28E-06	9.732361028	18037 [Gene Symbol: Nfkbie] [Locus Tag: ] [Chromosome: 17] [Map Location: 17|17 C] [Description: nuclear factor of kappa light polypeptide gene enhancer in B cells inhibitor, epsilon] [Gene Type: protein-coding]	Nfkbie
24110_at	1.70778	11.07006845	9.88163234	5.57E-08	1.52E-05	8.769921318	24110 [Gene Symbol: Usp18] [Locus Tag: ] [Chromosome: 6] [Map Location: 6 F|6 57.17 cM] [Description: ubiquitin specific peptidase 18] [Gene Type: protein-coding]	Usp18
21936_at	1.70515	8.966849032	8.262739081	5.56E-07	7.85E-05	6.505166003	21936 [Gene Symbol: Tnfrsf18] [Locus Tag: RP23-118E21.6] [Chromosome: 4] [Map Location: 4|4 E] [Description: tumor necrosis factor receptor superfamily, member 18] [Gene Type: protein-coding]	Tnfrsf18
55985_at	1.69898	9.789040564	5.253861982	9.55E-05	0.00313604	1.354545751	55985 [Gene Symbol: Cxcl13] [Locus Tag: ] [Chromosome: 5] [Map Location: 5 E3|5] [Description: chemokine (C-X-C motif) ligand 13] [Gene Type: protein-coding]	Cxcl13
240354_at	1.69538	10.12112095	13.24783271	1.03E-09	9.66E-07	12.57680882	240354 [Gene Symbol: Malt1] [Locus Tag: ] [Chromosome: 18] [Map Location: 18 E1|18] [Description: mucosa associated lymphoid tissue lymphoma translocation gene 1] [Gene Type: protein-coding]	Malt1
16323_at	1.69521	7.810826191	7.552227357	1.68E-06	0.000159499	5.403931359	16323 [Gene Symbol: Inhba] [Locus Tag: ] [Chromosome: 13] [Map Location: 13 A1|13 5.85 cM] [Description: inhibin beta-A] [Gene Type: protein-coding]	Inhba
12046_at	1.69413	8.664019768	8.132357437	6.78E-07	9.01E-05	6.308233162	12046 [Gene Symbol: Bcl2a1c] [Locus Tag: ] [Chromosome: 9] [Map Location: 9 F3|9] [Description: B cell leukemia/lymphoma 2 related protein A1c] [Gene Type: protein-coding]	Bcl2a1c
791346_at	1.68793	10.68484394	10.31090929	3.17E-08	9.87E-06	9.318246085	791346 [Gene Symbol: Gm10118] [Locus Tag: ] [Chromosome: 10] [Map Location: ] [Description: predicted gene 10118] [Gene Type: unknown]	Gm10118
229323_at	1.68742	7.76016423	7.36857684	2.26E-06	0.000196178	5.107916366	229323 [Gene Symbol: Gpr171] [Locus Tag: ] [Chromosome: 3] [Map Location: 3 D|3] [Description: G protein-coupled receptor 171] [Gene Type: protein-coding]	Gpr171
236451_at	1.67556	10.49924555	7.990941944	8.42E-07	0.00010392	6.092046604	236451 [Gene Symbol: Phf11b] [Locus Tag: mCG_13862] [Chromosome: 14] [Map Location: 14 C3|14] [Description: PHD finger protein 11B] [Gene Type: protein-coding]	Phf11b
23886_at	1.6739	9.26867954	10.58503979	2.23E-08	7.75E-06	9.657843542	23886 [Gene Symbol: Gdf15] [Locus Tag: ] [Chromosome: 8] [Map Location: 8 C1|8] [Description: growth differentiation factor 15] [Gene Type: protein-coding]	Gdf15
69550_at	1.67337	12.89771659	7.373353093	2.24E-06	0.000195656	5.115675142	69550 [Gene Symbol: Bst2] [Locus Tag: ] [Chromosome: 8] [Map Location: 8 B3.3|8] [Description: bone marrow stromal cell antigen 2] [Gene Type: protein-coding]	Bst2
117167_at	1.671	7.92284582	8.723053276	2.80E-07	4.86E-05	7.182496381	117167 [Gene Symbol: Steap4] [Locus Tag: ] [Chromosome: 5] [Map Location: 5 A1|5] [Description: STEAP family member 4] [Gene Type: protein-coding]	Steap4
12508_at	1.67099	8.671103413	6.388986906	1.19E-05	0.000681764	3.44771367	12508 [Gene Symbol: Cd53] [Locus Tag: ] [Chromosome: 3] [Map Location: 3 F2.3|3 46.53 cM] [Description: CD53 antigen] [Gene Type: protein-coding]	Cd53
12482_at	1.67029	10.1026707	3.674566594	0.002235788	0.029458974	-1.788121822	12482 [Gene Symbol: Ms4a1] [Locus Tag: ] [Chromosome: 19] [Map Location: 19 B|19 8.19 cM] [Description: membrane-spanning 4-domains, subfamily A, member 1] [Gene Type: protein-coding]	Ms4a1
15019_at	1.66077	11.82696009	8.509830661	3.84E-07	6.13E-05	6.872189026	15019 [Gene Symbol: H2-Q8] [Locus Tag: ] [Chromosome: 17] [Map Location: 17 B1|17] [Description: histocompatibility 2, Q region locus 8] [Gene Type: protein-coding]	H2-Q8
12047_at	1.65787	12.64364487	11.07988434	1.21E-08	5.24E-06	10.25091595	12047 [Gene Symbol: Bcl2a1d] [Locus Tag: ] [Chromosome: 9] [Map Location: 9 E3.1|9] [Description: B cell leukemia/lymphoma 2 related protein A1d] [Gene Type: protein-coding]	Bcl2a1d
18173_at	1.64238	9.463871667	6.041661301	2.21E-05	0.001071594	2.82605396	18173 [Gene Symbol: Slc11a1] [Locus Tag: ] [Chromosome: 1] [Map Location: 1 C3|1 38.54 cM] [Description: solute carrier family 11 (proton-coupled divalent metal ion transporters), member 1] [Gene Type: protein-coding]	Slc11a1
15959_at	1.63759	12.4885258	6.275583811	1.45E-05	0.000793663	3.246625003	15959 [Gene Symbol: Ifit3] [Locus Tag: ] [Chromosome: 19] [Map Location: 19|19 C3] [Description: interferon-induced protein with tetratricopeptide repeats 3] [Gene Type: protein-coding]	Ifit3
381413_at	1.63249	6.838188555	7.903560591	9.65E-07	0.000114311	5.957105382	381413 [Gene Symbol: Gpr176] [Locus Tag: RP23-450P9.1] [Chromosome: 2] [Map Location: 2 E5|2] [Description: G protein-coupled receptor 176] [Gene Type: protein-coding]	Gpr176
15001_at	1.6286	9.112407014	4.00128481	0.001145175	0.018108831	-1.126482803	15001 [Gene Symbol: H2-Oa] [Locus Tag: ] [Chromosome: 17] [Map Location: 17 B1|17 17.98 cM] [Description: histocompatibility 2, O region alpha locus] [Gene Type: protein-coding]	H2-Oa
12507_at	1.62519	9.313947039	5.801192011	3.42E-05	0.001464575	2.385718298	12507 [Gene Symbol: Cd5] [Locus Tag: ] [Chromosome: 19] [Map Location: 19 A|19 7.16 cM] [Description: CD5 antigen] [Gene Type: protein-coding]	Cd5
56264_at	1.62483	10.64597997	9.945266414	5.12E-08	1.43E-05	8.852505524	56264 [Gene Symbol: Cpxm1] [Locus Tag: RP23-29K12.2] [Chromosome: 2] [Map Location: 2 F1|2] [Description: carboxypeptidase X 1 (M14 family)] [Gene Type: protein-coding]	Cpxm1
74748_at	1.62164	8.603087499	8.886607329	2.21E-07	4.16E-05	7.416571312	74748 [Gene Symbol: Slamf8] [Locus Tag: ] [Chromosome: 1] [Map Location: 1|1 H2] [Description: SLAM family member 8] [Gene Type: protein-coding]	Slamf8
15000_at	1.62073	7.468799171	5.157400599	0.000114971	0.003571002	1.168886386	15000 [Gene Symbol: H2-DMb2] [Locus Tag: ] [Chromosome: 17] [Map Location: 17 B1|17 17.98 cM] [Description: histocompatibility 2, class II, locus Mb2] [Gene Type: protein-coding]	H2-DMb2
236220_at	1.61919	7.116504515	5.961785041	2.55E-05	0.001186366	2.680678858	-	-
12259_at	1.61902	10.65323913	5.861281842	3.06E-05	0.001355141	2.496501486	12259 [Gene Symbol: C1qa] [Locus Tag: RP23-357K18.3] [Chromosome: 4] [Map Location: 4 D3|4 69.05 cM] [Description: complement component 1, q subcomponent, alpha polypeptide] [Gene Type: protein-coding]	C1qa
56743_at	1.61815	8.3471876	10.54903494	2.34E-08	7.78E-06	9.613698287	56743 [Gene Symbol: Lat2] [Locus Tag: ] [Chromosome: 5] [Map Location: 5 G2|5] [Description: linker for activation of T cells family, member 2] [Gene Type: protein-coding]	Lat2
12981_at	1.61518	8.158919133	14.84875956	2.08E-10	2.97E-07	14.04998015	12981 [Gene Symbol: Csf2] [Locus Tag: RP23-309E16.1] [Chromosome: 11] [Map Location: 11 B1.3|11 32.13 cM] [Description: colony stimulating factor 2 (granulocyte-macrophage)] [Gene Type: protein-coding]	Csf2
75766_at	1.61381	7.05711442	8.863863656	2.29E-07	4.17E-05	7.384224053	75766 [Gene Symbol: Dcstamp] [Locus Tag: ] [Chromosome: 15] [Map Location: 15|15 C] [Description: dentrocyte expressed seven transmembrane protein] [Gene Type: protein-coding]	Dcstamp
12458_at	1.60679	9.352075961	5.454628823	6.52E-05	0.002382075	1.737298419	12458 [Gene Symbol: Ccr6] [Locus Tag: ] [Chromosome: 17] [Map Location: 17 A1|17] [Description: chemokine (C-C motif) receptor 6] [Gene Type: protein-coding]	Ccr6
12775_at	1.60041	10.51585847	4.261464197	0.000675193	0.012528465	-0.601368915	12775 [Gene Symbol: Ccr7] [Locus Tag: RP23-80N1.2] [Chromosome: 11] [Map Location: 11 D|11] [Description: chemokine (C-C motif) receptor 7] [Gene Type: protein-coding]	Ccr7
17381_at	1.59836	6.61665095	8.665941632	3.05E-07	5.17E-05	7.099955767	17381 [Gene Symbol: Mmp12] [Locus Tag: ] [Chromosome: 9] [Map Location: 9 A1|9 2.46 cM] [Description: matrix metallopeptidase 12] [Gene Type: protein-coding]	Mmp12
21935_at	1.59419	7.052911565	8.778948811	2.58E-07	4.55E-05	7.262875248	21935 [Gene Symbol: Tnfrsf17] [Locus Tag: ] [Chromosome: 16] [Map Location: 16|16 B3] [Description: tumor necrosis factor receptor superfamily, member 17] [Gene Type: protein-coding]	Tnfrsf17
18406_at	1.58797	7.314258234	5.742286139	3.81E-05	0.001585784	2.276638963	18406 [Gene Symbol: Orm2] [Locus Tag: ] [Chromosome: 4] [Map Location: 4 C1|4 33.96 cM] [Description: orosomucoid 2] [Gene Type: protein-coding]	Orm2
64380_at	1.58774	9.744717118	4.170130258	0.00081232	0.014359851	-0.785370296	64380 [Gene Symbol: Ms4a4c] [Locus Tag: ] [Chromosome: 19] [Map Location: 19 A|19] [Description: membrane-spanning 4-domains, subfamily A, member 4C] [Gene Type: protein-coding]	Ms4a4c
241275_at	1.58003	9.104431224	7.848367286	1.05E-06	0.000119921	5.871333087	241275 [Gene Symbol: Noxa1] [Locus Tag: RP23-226M2.9] [Chromosome: 2] [Map Location: 2 A3|2] [Description: NADPH oxidase activator 1] [Gene Type: protein-coding]	Noxa1
19074_at	1.57937	6.945619166	6.34041952	1.29E-05	0.000725556	3.361817964	19074 [Gene Symbol: Prg2] [Locus Tag: RP23-232L15.2] [Chromosome: 2] [Map Location: 2 D|2 49.45 cM] [Description: proteoglycan 2, bone marrow] [Gene Type: protein-coding]	Prg2
16197_at	1.57738	8.873858421	7.81426789	1.11E-06	0.00012145	5.818132259	16197 [Gene Symbol: Il7r] [Locus Tag: ] [Chromosome: 15] [Map Location: 15 A1|15 4.16 cM] [Description: interleukin 7 receptor] [Gene Type: protein-coding]	Il7r
20568_at	1.57619	14.58899399	4.031822808	0.001076058	0.01741264	-1.064714425	20568 [Gene Symbol: Slpi] [Locus Tag: RP23-462O16.7] [Chromosome: 2] [Map Location: 2 H|2] [Description: secretory leukocyte peptidase inhibitor] [Gene Type: protein-coding]	Slpi
70550_at	1.5643	9.018606789	5.42286682	6.93E-05	0.002478297	1.677083547	70550 [Gene Symbol: 5730416F02Rik] [Locus Tag: ] [Chromosome: X] [Map Location: X D|X] [Description: capping protein (actin filament), gelsolin-like pseudogene] [Gene Type: pseudo]	5730416F02Rik
98752_at	1.56379	8.774090099	3.459187765	0.003481379	0.039871596	-2.223439989	98752 [Gene Symbol: Fcrla] [Locus Tag: ] [Chromosome: 1] [Map Location: 1 H3|1] [Description: Fc receptor-like A] [Gene Type: protein-coding]	Fcrla
21784_at	1.56046	6.541816482	8.389310381	4.59E-07	6.89E-05	6.694177066	21784 [Gene Symbol: Tff1] [Locus Tag: ] [Chromosome: 17] [Map Location: 17 A3.3|17 15.8 cM] [Description: trefoil factor 1] [Gene Type: protein-coding]	Tff1
20558_at	1.55674	6.852239342	4.218818346	0.000736013	0.013386944	-0.687229803	20558 [Gene Symbol: Slfn4] [Locus Tag: RP23-308N3.2] [Chromosome: 11] [Map Location: 11 C|11] [Description: schlafen 4] [Gene Type: protein-coding]	Slfn4
545384_at	1.54699	6.675545694	5.514890869	5.82E-05	0.002173274	1.851187378	545384 [Gene Symbol: BC094916] [Locus Tag: ] [Chromosome: 1] [Map Location: 1 H3|1] [Description: cDNA sequence BC094916] [Gene Type: protein-coding]	BC094916
13654_at	1.53963	9.019814801	8.351309132	4.86E-07	7.16E-05	6.637652021	13654 [Gene Symbol: Egr2] [Locus Tag: ] [Chromosome: 10] [Map Location: 10 B5|10 34.96 cM] [Description: early growth response 2] [Gene Type: protein-coding]	Egr2
74152_at	1.53567	7.087049322	12.68146402	1.90E-09	1.40E-06	12.00880255	74152 [Gene Symbol: 1300002K09Rik] [Locus Tag: RP23-358I3.4] [Chromosome: 4] [Map Location: 4 B1|4] [Description: RIKEN cDNA 1300002K09 gene] [Gene Type: protein-coding]	1300002K09Rik
68279_at	1.53091	8.098551673	10.42263462	2.75E-08	8.78E-06	9.45762735	68279 [Gene Symbol: Mcoln2] [Locus Tag: ] [Chromosome: 3] [Map Location: 3 H2|3] [Description: mucolipin 2] [Gene Type: protein-coding]	Mcoln2
12654_at	1.53035	15.28992475	8.450629166	4.19E-07	6.40E-05	6.784984709	12654 [Gene Symbol: Chi3l1] [Locus Tag: ] [Chromosome: 1] [Map Location: 1 E4|1 58.15 cM] [Description: chitinase 3-like 1] [Gene Type: protein-coding]	Chi3l1
21844_at	1.52779	9.20970223	5.937561134	2.66E-05	0.001225751	2.636415365	21844 [Gene Symbol: Tiam1] [Locus Tag: ] [Chromosome: 16] [Map Location: 16 C3-4|16 51.5 cM] [Description: T cell lymphoma invasion and metastasis 1] [Gene Type: protein-coding]	Tiam1
20288_at	1.52702	7.114926976	8.130962237	6.79E-07	9.01E-05	6.306113473	20288 [Gene Symbol: Msr1] [Locus Tag: ] [Chromosome: 8] [Map Location: 8 A4|8 23.89 cM] [Description: macrophage scavenger receptor 1] [Gene Type: protein-coding]	Msr1
240327_at	1.52466	10.40112586	5.966596323	2.53E-05	0.001182697	2.689460623	240327 [Gene Symbol: Gm4951] [Locus Tag: ] [Chromosome: 18] [Map Location: 18 D3|18] [Description: predicted gene 4951] [Gene Type: protein-coding]	Gm4951
14129_at	1.52164	8.112773721	4.86058713	0.000204665	0.005354762	0.590922052	14129 [Gene Symbol: Fcgr1] [Locus Tag: ] [Chromosome: 3] [Map Location: 3 F2.1|3 41.72 cM] [Description: Fc receptor, IgG, high affinity I] [Gene Type: protein-coding]	Fcgr1
17085_at	1.52069	7.444185568	9.050796684	1.75E-07	3.51E-05	7.648164855	17085 [Gene Symbol: Ly9] [Locus Tag: ] [Chromosome: 1] [Map Location: 1 H3|1 79.54 cM] [Description: lymphocyte antigen 9] [Gene Type: protein-coding]	Ly9
12774_at	1.52048	7.642442849	8.56904797	3.52E-07	5.81E-05	6.95895926	12774 [Gene Symbol: Ccr5] [Locus Tag: ] [Chromosome: 9] [Map Location: 9 F|9 75.05 cM] [Description: chemokine (C-C motif) receptor 5] [Gene Type: protein-coding]	Ccr5
57262_at	1.51833	14.49025342	5.111035838	0.00012572	0.003797129	1.079256127	57262 [Gene Symbol: Retnla] [Locus Tag: ] [Chromosome: 16] [Map Location: 16 B5|16 30.75 cM] [Description: resistin like alpha] [Gene Type: protein-coding]	Retnla
11433_at	1.51614	13.42214384	13.7903985	5.90E-10	6.20E-07	13.09713222	11433 [Gene Symbol: Acp5] [Locus Tag: ] [Chromosome: 9] [Map Location: 9 A3|9 8.38 cM] [Description: acid phosphatase 5, tartrate resistant] [Gene Type: protein-coding]	Acp5
238393_at	1.51508	8.018366785	5.285305565	9.00E-05	0.002977318	1.414822506	238393 [Gene Symbol: Serpina3f] [Locus Tag: ] [Chromosome: 12] [Map Location: 12 E|12] [Description: serine (or cysteine) peptidase inhibitor, clade A, member 3F] [Gene Type: protein-coding]	Serpina3f
107321_at	1.50911	9.387546966	9.816943186	6.07E-08	1.64E-05	8.685494773	107321 [Gene Symbol: Lpxn] [Locus Tag: ] [Chromosome: 19] [Map Location: 19 A|19] [Description: leupaxin] [Gene Type: protein-coding]	Lpxn
20556_at	1.4959	10.13757856	6.598356293	8.24E-06	0.000507917	3.814129991	20556 [Gene Symbol: Slfn2] [Locus Tag: RP23-392I13.11-001] [Chromosome: 11] [Map Location: 11 C|11 50.3 cM] [Description: schlafen 2] [Gene Type: protein-coding]	Slfn2
68891_at	1.4935	8.497284877	4.157695774	0.000833069	0.014609682	-0.810452637	68891 [Gene Symbol: Cd177] [Locus Tag: ] [Chromosome: 7] [Map Location: 7 A3|7] [Description: CD177 antigen] [Gene Type: protein-coding]	Cd177
27356_at	1.4852	7.970732757	8.263700226	5.55E-07	7.85E-05	6.506609312	27356 [Gene Symbol: Insl6] [Locus Tag: ] [Chromosome: 19] [Map Location: 19|19 C3] [Description: insulin-like 6] [Gene Type: protein-coding]	Insl6
238377_at	1.48286	8.545079328	7.992951619	8.40E-07	0.00010392	6.095137853	238377 [Gene Symbol: Gpr68] [Locus Tag: ] [Chromosome: 12] [Map Location: 12 E|12] [Description: G protein-coupled receptor 68] [Gene Type: protein-coding]	Gpr68
12515_at	1.48263	7.421274369	5.270021564	9.26E-05	0.003057168	1.385538451	12515 [Gene Symbol: Cd69] [Locus Tag: ] [Chromosome: 6] [Map Location: 6 F3|6 63.21 cM] [Description: CD69 antigen] [Gene Type: protein-coding]	Cd69
209387_at	1.48033	9.161760341	11.21065683	1.03E-08	4.63E-06	10.40349624	209387 [Gene Symbol: Trim30d] [Locus Tag: ] [Chromosome: 7] [Map Location: 7 E3|7] [Description: tripartite motif-containing 30D] [Gene Type: protein-coding]	Trim30d
16000_at	1.47422	9.322123923	10.89101759	1.52E-08	5.78E-06	10.02752489	16000 [Gene Symbol: Igf1] [Locus Tag: ] [Chromosome: 10] [Map Location: 10 C1|10 43.7 cM] [Description: insulin-like growth factor 1] [Gene Type: protein-coding]	Igf1
60361_at	1.47339	9.205564148	4.679028502	0.000292712	0.006963461	0.232835686	60361 [Gene Symbol: Ms4a4b] [Locus Tag: ] [Chromosome: 19] [Map Location: 19 A|19] [Description: membrane-spanning 4-domains, subfamily A, member 4B] [Gene Type: protein-coding]	Ms4a4b
170834_at	1.46459	6.519966784	7.493910165	1.85E-06	0.00017141	5.310447644	170834 [Gene Symbol: Oosp1] [Locus Tag: ] [Chromosome: 19] [Map Location: 19 A|19] [Description: oocyte secreted protein 1] [Gene Type: protein-coding]	Oosp1
17060_at	1.46398	11.69999729	6.281384086	1.44E-05	0.000787308	3.25695472	17060 [Gene Symbol: Blnk] [Locus Tag: ] [Chromosome: 19] [Map Location: 19 C3|19 34.26 cM] [Description: B cell linker] [Gene Type: protein-coding]	Blnk
11910_at	1.45935	9.198065345	6.001796914	2.37E-05	0.001131414	2.753612104	11910 [Gene Symbol: Atf3] [Locus Tag: ] [Chromosome: 1] [Map Location: 1 H6|1 96.28 cM] [Description: activating transcription factor 3] [Gene Type: protein-coding]	Atf3
667370_at	1.45194	9.455130739	5.485013024	6.16E-05	0.002274825	1.794780048	667370 [Gene Symbol: I830012O16Rik] [Locus Tag: ] [Chromosome: 19] [Map Location: 19 C1|19] [Description: RIKEN cDNA I830012O16 gene] [Gene Type: protein-coding]	I830012O16Rik
11847_at	1.44977	7.631568243	9.442056493	1.01E-07	2.36E-05	8.186668	11847 [Gene Symbol: Arg2] [Locus Tag: ] [Chromosome: 12] [Map Location: 12 C3|12] [Description: arginase type II] [Gene Type: protein-coding]	Arg2
271375_at	1.44664	6.342693397	11.11418769	1.16E-08	5.11E-06	10.29110445	271375 [Gene Symbol: Cd200r2] [Locus Tag: ] [Chromosome: 16] [Map Location: 16 B4|16] [Description: Cd200 receptor 2] [Gene Type: protein-coding]	Cd200r2
20287_at	1.44623	6.727344556	5.295061208	8.83E-05	0.002938423	1.433499276	20287 [Gene Symbol: Sct] [Locus Tag: ] [Chromosome: 7] [Map Location: 7 F5|7] [Description: secretin] [Gene Type: protein-coding]	Sct
20128_at	1.43549	10.27962514	7.565071321	1.65E-06	0.000158103	5.424456439	20128 [Gene Symbol: Trim30a] [Locus Tag: ] [Chromosome: 7] [Map Location: 7 E3|7 55.69 cM] [Description: tripartite motif-containing 30A] [Gene Type: protein-coding]	Trim30a
16994_at	1.4348	11.96389841	6.097909436	1.99E-05	0.000996109	2.927889096	16994 [Gene Symbol: Ltb] [Locus Tag: ] [Chromosome: 17] [Map Location: 17 B1|17 18.59 cM] [Description: lymphotoxin B] [Gene Type: protein-coding]	Ltb
12524_at	1.42724	9.054854559	9.395558044	1.08E-07	2.49E-05	8.123641158	12524 [Gene Symbol: Cd86] [Locus Tag: ] [Chromosome: 16] [Map Location: 16 B5|16 25.72 cM] [Description: CD86 antigen] [Gene Type: protein-coding]	Cd86
14963_at	1.42088	12.33763569	5.653528026	4.49E-05	0.00178637	2.1113939	14963 [Gene Symbol: H2-Bl] [Locus Tag: ] [Chromosome: 17] [Map Location: 17 B1|17 18.89 cM] [Description: histocompatibility 2, blastocyst] [Gene Type: protein-coding]	H2-Bl
19222_at	1.41683	9.583245519	11.35981396	8.61E-09	4.10E-06	10.57546791	19222 [Gene Symbol: Ptgir] [Locus Tag: ] [Chromosome: 7] [Map Location: 7 A2|7 9.15 cM] [Description: prostaglandin I receptor (IP)] [Gene Type: protein-coding]	Ptgir
16414_at	1.41633	10.74908435	6.147431066	1.82E-05	0.000942352	3.017177126	16414 [Gene Symbol: Itgb2] [Locus Tag: ] [Chromosome: 10] [Map Location: 10 C1|10 39.72 cM] [Description: integrin beta 2] [Gene Type: protein-coding]	Itgb2
13349_at	1.41389	7.045173928	9.961915355	5.01E-08	1.42E-05	8.874036712	13349 [Gene Symbol: Darc] [Locus Tag: ] [Chromosome: 1] [Map Location: 1 H3|1 80.33 cM] [Description: Duffy blood group, chemokine receptor] [Gene Type: protein-coding]	Darc
65221_at	1.41116	9.193986951	7.562265264	1.65E-06	0.00015819	5.41997424	65221 [Gene Symbol: Slc15a3] [Locus Tag: ] [Chromosome: 19] [Map Location: 19|19 B] [Description: solute carrier family 15, member 3] [Gene Type: protein-coding]	Slc15a3
26457_at	1.4066	10.32403585	6.185798514	1.70E-05	0.000895033	3.086115639	26457 [Gene Symbol: Slc27a1] [Locus Tag: ] [Chromosome: 8] [Map Location: 8 B3.3|8] [Description: solute carrier family 27 (fatty acid transporter), member 1] [Gene Type: protein-coding]	Slc27a1
11629_at	1.40636	11.17183324	7.669377162	1.39E-06	0.000141718	5.590286952	11629 [Gene Symbol: Aif1] [Locus Tag: ] [Chromosome: 17] [Map Location: 17 B1|17 18.59 cM] [Description: allograft inflammatory factor 1] [Gene Type: protein-coding]	Aif1
16181_at	1.40596	6.695257623	7.638303659	1.47E-06	0.00014508	5.54104349	16181 [Gene Symbol: Il1rn] [Locus Tag: RP23-218B17.2] [Chromosome: 2] [Map Location: 2 A3|2 16.36 cM] [Description: interleukin 1 receptor antagonist] [Gene Type: protein-coding]	Il1rn
226245_at	1.39793	6.894374583	6.087267616	2.03E-05	0.001006264	2.908656622	226245 [Gene Symbol: Plekhs1] [Locus Tag: ] [Chromosome: 19] [Map Location: 19 D2|19] [Description: pleckstrin homology domain containing, family S member 1] [Gene Type: protein-coding]	Plekhs1
54167_at	1.39772	6.881890312	9.647778061	7.63E-08	1.93E-05	8.462437395	54167 [Gene Symbol: Icos] [Locus Tag: CH29-120A16.4] [Chromosome: 1] [Map Location: 1 C2|1 30.6 cM] [Description: inducible T cell co-stimulator] [Gene Type: protein-coding]	Icos
20307_at	1.39701	9.989700993	4.299032706	0.000625869	0.011867085	-0.525814724	20307 [Gene Symbol: Ccl8] [Locus Tag: RP23-446K18.1] [Chromosome: 11] [Map Location: 11 C|11 49.91 cM] [Description: chemokine (C-C motif) ligand 8] [Gene Type: protein-coding]	Ccl8
109648_at	1.39422	6.527452843	9.506775304	9.25E-08	2.25E-05	8.273962767	109648 [Gene Symbol: Npy] [Locus Tag: ] [Chromosome: 6] [Map Location: 6 B3|6 24.04 cM] [Description: neuropeptide Y] [Gene Type: protein-coding]	Npy
23833_at	1.39039	13.8710128	5.960074832	2.56E-05	0.001187785	2.677556531	23833 [Gene Symbol: Cd52] [Locus Tag: RP23-314D24.5] [Chromosome: 4] [Map Location: 4 D3|4 66.5 cM] [Description: CD52 antigen] [Gene Type: protein-coding]	Cd52
666926_at	1.38952	7.689581045	4.205403939	0.000756278	0.013685284	-0.714257482	666926 [Gene Symbol: Gm8369] [Locus Tag: ] [Chromosome: 19] [Map Location: 19 A|19] [Description: predicted gene 8369] [Gene Type: protein-coding]	Gm8369
21354_at	1.38717	9.148341296	4.198757723	0.000766527	0.013770846	-0.727651812	21354 [Gene Symbol: Tap1] [Locus Tag: ] [Chromosome: 17] [Map Location: 17 B1|17 17.98 cM] [Description: transporter 1, ATP-binding cassette, sub-family B (MDR/TAP)] [Gene Type: protein-coding]	Tap1
22324_at	1.38588	10.09338119	7.663043963	1.41E-06	0.000141963	5.580261378	22324 [Gene Symbol: Vav1] [Locus Tag: ] [Chromosome: 17] [Map Location: 17 D|17 29.76 cM] [Description: vav 1 oncogene] [Gene Type: protein-coding]	Vav1
217154_at	1.3833	7.125451835	10.15220565	3.90E-08	1.17E-05	9.117917634	217154 [Gene Symbol: Stac2] [Locus Tag: RP23-309H19.7] [Chromosome: 11] [Map Location: 11 D|11] [Description: SH3 and cysteine rich domain 2] [Gene Type: protein-coding]	Stac2
12500_at	1.38257	9.706030921	4.851736584	0.000208248	0.005416328	0.573541869	12500 [Gene Symbol: Cd3d] [Locus Tag: ] [Chromosome: 9] [Map Location: 9 A5.2|9 24.84 cM] [Description: CD3 antigen, delta polypeptide] [Gene Type: protein-coding]	Cd3d
75345_at	1.38175	7.367068682	10.7708327	1.77E-08	6.51E-06	9.883476965	75345 [Gene Symbol: Slamf7] [Locus Tag: ] [Chromosome: 1] [Map Location: 1|1 H2] [Description: SLAM family member 7] [Gene Type: protein-coding]	Slamf7
212032_at	1.37381	7.943700149	5.835965542	3.21E-05	0.001406726	2.44988809	212032 [Gene Symbol: Hk3] [Locus Tag: ] [Chromosome: 13] [Map Location: 13 B1|13] [Description: hexokinase 3] [Gene Type: protein-coding]	Hk3
97086_at	1.3709	6.956245771	12.85603039	1.57E-09	1.23E-06	12.18667187	97086 [Gene Symbol: Slc9b2] [Locus Tag: ] [Chromosome: 3] [Map Location: 3 G3|3] [Description: solute carrier family 9, subfamily B (NHA2, cation proton antiporter 2), member 2] [Gene Type: protein-coding]	Slc9b2
66107_at	1.36685	10.81263775	5.305749608	8.65E-05	0.00290702	1.45394832	66107 [Gene Symbol: 1100001G20Rik] [Locus Tag: RP23-430I21.5] [Chromosome: 11] [Map Location: 11 C|11] [Description: RIKEN cDNA 1100001G20 gene] [Gene Type: protein-coding]	1100001G20Rik
12984_at	1.36638	9.677707399	8.100285042	7.12E-07	9.40E-05	6.259440136	12984 [Gene Symbol: Csf2rb2] [Locus Tag: ] [Chromosome: 15] [Map Location: 15 E1|15 37.22 cM] [Description: colony stimulating factor 2 receptor, beta 2, low-affinity (granulocyte-macrophage)] [Gene Type: protein-coding]	Csf2rb2
100504287_at	1.36589	8.668786267	8.304123399	5.22E-07	7.55E-05	6.567199645	100504287 [Gene Symbol: Gm16340] [Locus Tag: ] [Chromosome: 1] [Map Location: 1|1 80.65 cM] [Description: predicted gene 16340] [Gene Type: protein-coding]	Gm16340
16818_at	1.36509	10.78419735	4.504693728	0.000414096	0.008784252	-0.113835937	16818 [Gene Symbol: Lck] [Locus Tag: RP23-209C6.8] [Chromosome: 4] [Map Location: 4 D2.2|4 63.26 cM] [Description: lymphocyte protein tyrosine kinase] [Gene Type: protein-coding]	Lck
14990_at	1.36184	11.24849589	7.856762078	1.04E-06	0.000118914	5.884405848	14990 [Gene Symbol: H2-M2] [Locus Tag: ] [Chromosome: 17] [Map Location: 17 B1|17 19.16 cM] [Description: histocompatibility 2, M region locus 2] [Gene Type: protein-coding]	H2-M2
16854_at	1.36013	14.99753956	7.822947413	1.09E-06	0.00012145	5.83168897	16854 [Gene Symbol: Lgals3] [Locus Tag: ] [Chromosome: 14] [Map Location: 14 C1|14] [Description: lectin, galactose binding, soluble 3] [Gene Type: protein-coding]	Lgals3
17395_at	1.35881	7.662251272	4.853546817	0.00020751	0.005407957	0.577097353	17395 [Gene Symbol: Mmp9] [Locus Tag: RP23-61O3.10-001] [Chromosome: 2] [Map Location: 2 H1-H2|2 85.27 cM] [Description: matrix metallopeptidase 9] [Gene Type: protein-coding]	Mmp9
100044874_at	1.35785	11.60302335	8.36700787	4.75E-07	7.08E-05	6.66102626	-	-
15958_at	1.35567	8.744366897	7.126324937	3.37E-06	0.000260607	4.710143747	15958 [Gene Symbol: Ifit2] [Locus Tag: ] [Chromosome: 19] [Map Location: 19 C1|19] [Description: interferon-induced protein with tetratricopeptide repeats 2] [Gene Type: protein-coding]	Ifit2
11542_at	1.35519	7.622059238	10.11299927	4.10E-08	1.21E-05	9.068000398	11542 [Gene Symbol: Adora3] [Locus Tag: ] [Chromosome: 3] [Map Location: 3 F2.2|3 46.45 cM] [Description: adenosine A3 receptor] [Gene Type: protein-coding]	Adora3
327957_at	1.35428	9.327401493	9.937732454	5.17E-08	1.43E-05	8.842751945	327957 [Gene Symbol: Scimp] [Locus Tag: RP23-326P7.14-001] [Chromosome: 11] [Map Location: 11 B3|11] [Description: SLP adaptor and CSK interacting membrane protein] [Gene Type: protein-coding]	Scimp
16184_at	1.35249	7.403690985	8.943124154	2.04E-07	3.90E-05	7.496670581	16184 [Gene Symbol: Il2ra] [Locus Tag: ] [Chromosome: 2] [Map Location: 2 A2-A3|2 8.91 cM] [Description: interleukin 2 receptor, alpha chain] [Gene Type: protein-coding]	Il2ra
16364_at	1.35134	7.770446353	5.429030066	6.85E-05	0.002470555	1.688778	16364 [Gene Symbol: Irf4] [Locus Tag: RP23-213G18.1] [Chromosome: 13] [Map Location: 13|13 A3.3] [Description: interferon regulatory factor 4] [Gene Type: protein-coding]	Irf4
60440_at	1.34967	9.399416433	6.00492617	2.36E-05	0.001129452	2.759306656	60440 [Gene Symbol: Iigp1] [Locus Tag: ] [Chromosome: 18] [Map Location: 18 D3|18] [Description: interferon inducible GTPase 1] [Gene Type: protein-coding]	Iigp1
18405_at	1.34727	7.195751921	4.966267284	0.000166473	0.004658357	0.797817021	18405 [Gene Symbol: Orm1] [Locus Tag: ] [Chromosome: 4] [Map Location: 4 B3|4 33.96 cM] [Description: orosomucoid 1] [Gene Type: protein-coding]	Orm1
60504_at	1.34501	7.750059782	6.178591422	1.72E-05	0.000902734	3.073181865	60504 [Gene Symbol: Il21r] [Locus Tag: ] [Chromosome: 7] [Map Location: 7|7 F4] [Description: interleukin 21 receptor] [Gene Type: protein-coding]	Il21r
16534_at	1.34202	8.088031381	7.010342776	4.09E-06	0.000304521	4.51674083	16534 [Gene Symbol: Kcnn4] [Locus Tag: ] [Chromosome: 7] [Map Location: 7 A3|7] [Description: potassium intermediate/small conductance calcium-activated channel, subfamily N, member 4] [Gene Type: protein-coding]	Kcnn4
23892_at	1.33722	6.747630014	5.768434217	3.63E-05	0.001530666	2.325117115	23892 [Gene Symbol: Grem1] [Locus Tag: RP23-178K16.1] [Chromosome: 2] [Map Location: 2 E4|2 57.43 cM] [Description: gremlin 1] [Gene Type: protein-coding]	Grem1
434484_at	1.33382	8.33878303	7.769686995	1.19E-06	0.000127687	5.748336783	434484 [Gene Symbol: Sp140] [Locus Tag: ] [Chromosome: 1] [Map Location: 1 C5|1] [Description: Sp140 nuclear body protein] [Gene Type: protein-coding]	Sp140
100702_at	1.33061	8.511312717	7.957799668	8.87E-07	0.000106102	6.04098834	100702 [Gene Symbol: Gbp6] [Locus Tag: ] [Chromosome: 5] [Map Location: 5 E5|5] [Description: guanylate binding protein 6] [Gene Type: protein-coding]	Gbp6
170743_at	1.32676	7.823828778	6.486821598	1.00E-05	0.00059544	3.61971704	170743 [Gene Symbol: Tlr7] [Locus Tag: RP23-139P21.3] [Chromosome: X] [Map Location: X F5|X] [Description: toll-like receptor 7] [Gene Type: protein-coding]	Tlr7
17341_at	1.32656	8.139373339	5.601006596	4.96E-05	0.001929571	2.013115678	17341 [Gene Symbol: Bhlha15] [Locus Tag: ] [Chromosome: 5] [Map Location: 5|5 G2-G3] [Description: basic helix-loop-helix family, member a15] [Gene Type: protein-coding]	Bhlha15
66901_at	1.32101	7.411763678	8.783132793	2.57E-07	4.55E-05	7.268875869	66901 [Gene Symbol: Proz] [Locus Tag: ] [Chromosome: 8] [Map Location: 8|8 A2] [Description: protein Z, vitamin K-dependent plasma glycoprotein] [Gene Type: protein-coding]	Proz
78826_at	1.32094	9.083801368	7.253468417	2.73E-06	0.000227061	4.919951116	78826 [Gene Symbol: P2ry10] [Locus Tag: RP23-35H8.1] [Chromosome: X] [Map Location: X D|X] [Description: purinergic receptor P2Y, G-protein coupled 10] [Gene Type: protein-coding]	P2ry10
55932_at	1.31954	11.130413	6.61529741	8.00E-06	0.000495767	3.8435031	55932 [Gene Symbol: Gbp3] [Locus Tag: ] [Chromosome: 3] [Map Location: 3 H1|3] [Description: guanylate binding protein 3] [Gene Type: protein-coding]	Gbp3
12260_at	1.31731	9.705273916	4.296843631	0.00062864	0.011910318	-0.530214915	12260 [Gene Symbol: C1qb] [Locus Tag: RP23-357K18.2] [Chromosome: 4] [Map Location: 4 D3|4 69.05 cM] [Description: complement component 1, q subcomponent, beta polypeptide] [Gene Type: protein-coding]	C1qb
208154_at	1.31672	8.828604598	3.785184574	0.001781688	0.024829501	-1.564081773	208154 [Gene Symbol: Btla] [Locus Tag: ] [Chromosome: 16] [Map Location: 16 B5|16] [Description: B and T lymphocyte associated] [Gene Type: protein-coding]	Btla
73656_at	1.31609	8.728626035	3.908449967	0.001384232	0.020857082	-1.314395603	73656 [Gene Symbol: Ms4a6c] [Locus Tag: ] [Chromosome: 19] [Map Location: 19 A|19] [Description: membrane-spanning 4-domains, subfamily A, member 6C] [Gene Type: protein-coding]	Ms4a6c
12010_at	1.31527	15.94121839	4.791841627	0.000234259	0.005865882	0.455715055	12010 [Gene Symbol: B2m] [Locus Tag: RP23-34E24.5] [Chromosome: 2] [Map Location: 2 F1-F3|2 60.55 cM] [Description: beta-2 microglobulin] [Gene Type: protein-coding]	B2m
14744_at	1.31184	8.461276637	7.186727606	3.05E-06	0.000245041	4.810105229	14744 [Gene Symbol: Gpr65] [Locus Tag: ] [Chromosome: 12] [Map Location: 12 E|12] [Description: G-protein coupled receptor 65] [Gene Type: protein-coding]	Gpr65
246316_at	1.30773	8.31190308	8.582685736	3.44E-07	5.73E-05	6.97887792	246316 [Gene Symbol: Lgi2] [Locus Tag: ] [Chromosome: 5] [Map Location: 5 C1|5] [Description: leucine-rich repeat LGI family, member 2] [Gene Type: protein-coding]	Lgi2
12475_at	1.30693	11.53695206	8.543991546	3.65E-07	5.99E-05	6.922300134	12475 [Gene Symbol: Cd14] [Locus Tag: ] [Chromosome: 18] [Map Location: 18 B2|18 19.46 cM] [Description: CD14 antigen] [Gene Type: protein-coding]	Cd14
12766_at	1.30148	8.886462326	4.1378242	0.000867355	0.014983766	-0.850551183	12766 [Gene Symbol: Cxcr3] [Locus Tag: RP23-49C8.4] [Chromosome: X] [Map Location: X D|X 44.58 cM] [Description: chemokine (C-X-C motif) receptor 3] [Gene Type: protein-coding]	Cxcr3
240328_at	1.29771	6.920673003	8.829790253	2.40E-07	4.35E-05	7.335640757	240328 [Gene Symbol: F830016B08Rik] [Locus Tag: ] [Chromosome: 18] [Map Location: 18 D3|18] [Description: RIKEN cDNA F830016B08 gene] [Gene Type: protein-coding]	F830016B08Rik
276950_at	1.29591	7.487145352	8.52829304	3.73E-07	6.07E-05	6.899290638	276950 [Gene Symbol: Slfn8] [Locus Tag: RP23-392I13.9] [Chromosome: 11] [Map Location: 11 C|11] [Description: schlafen 8] [Gene Type: protein-coding]	Slfn8
574428_at	1.29446	8.954888916	8.229742831	5.84E-07	8.16E-05	6.455542341	574428 [Gene Symbol: Zmynd15] [Locus Tag: DN-491F10.7] [Chromosome: 11] [Map Location: 11 B3|11] [Description: zinc finger, MYND-type containing 15] [Gene Type: protein-coding]	Zmynd15
12478_at	1.29038	8.627026677	3.002779088	0.008879977	0.075334018	-3.134612344	12478 [Gene Symbol: Cd19] [Locus Tag: ] [Chromosome: 7] [Map Location: 7 F3-F4|7 69.01 cM] [Description: CD19 antigen] [Gene Type: protein-coding]	Cd19
236312_at	1.28658	7.509675281	4.907385191	0.000186746	0.00502312	0.68268646	236312 [Gene Symbol: Pyhin1] [Locus Tag: ] [Chromosome: 1] [Map Location: 1 H3|1] [Description: pyrin and HIN domain family, member 1] [Gene Type: protein-coding]	Pyhin1
12502_at	1.28463	9.079092613	5.729716888	3.90E-05	0.001612031	2.253302761	12502 [Gene Symbol: Cd3g] [Locus Tag: ] [Chromosome: 9] [Map Location: 9 A5.2|9 24.84 cM] [Description: CD3 antigen, gamma polypeptide] [Gene Type: protein-coding]	Cd3g
19265_at	1.28461	10.7920006	4.393590427	0.000517367	0.010258226	-0.336034281	19265 [Gene Symbol: Ptprcap] [Locus Tag: ] [Chromosome: 19] [Map Location: 19 B|19 3.86 cM] [Description: protein tyrosine phosphatase, receptor type, C polypeptide-associated protein] [Gene Type: protein-coding]	Ptprcap
12262_at	1.27839	11.16999293	6.864387778	5.22E-06	0.000362246	4.270617266	12262 [Gene Symbol: C1qc] [Locus Tag: RP23-357K18.1] [Chromosome: 4] [Map Location: 4 D3|4 69.05 cM] [Description: complement component 1, q subcomponent, C chain] [Gene Type: protein-coding]	C1qc
17357_at	1.27767	9.101390784	7.291781496	2.56E-06	0.000217709	4.982722791	17357 [Gene Symbol: Marcksl1] [Locus Tag: RP23-209C6.6] [Chromosome: 4] [Map Location: 4 D2.2|4 63.26 cM] [Description: MARCKS-like 1] [Gene Type: protein-coding]	Marcksl1
13123_at	1.27534	8.999659146	9.535495209	8.89E-08	2.21E-05	8.312541871	13123 [Gene Symbol: Cyp7b1] [Locus Tag: ] [Chromosome: 3] [Map Location: 3 A1|3 4.98 cM] [Description: cytochrome P450, family 7, subfamily b, polypeptide 1] [Gene Type: protein-coding]	Cyp7b1
67623_at	1.27436	7.014430416	5.641784807	4.59E-05	0.001817424	2.089451831	67623 [Gene Symbol: Tm7sf3] [Locus Tag: RP23-158O11.3] [Chromosome: 6] [Map Location: 6 G3|6] [Description: transmembrane 7 superfamily member 3] [Gene Type: protein-coding]	Tm7sf3
106389_at	1.27014	10.00130136	7.882212468	9.97E-07	0.000116884	5.923979229	106389 [Gene Symbol: Eaf2] [Locus Tag: ] [Chromosome: 16] [Map Location: 16 B3|16] [Description: ELL associated factor 2] [Gene Type: protein-coding]	Eaf2
13033_at	1.2698	13.09414366	5.865942912	3.04E-05	0.001348533	2.505074024	13033 [Gene Symbol: Ctsd] [Locus Tag: ] [Chromosome: 7] [Map Location: 7 F5|7] [Description: cathepsin D] [Gene Type: protein-coding]	Ctsd
71607_at	1.26791	11.05965971	5.820686145	3.30E-05	0.00143639	2.421712454	71607 [Gene Symbol: Snx20] [Locus Tag: ] [Chromosome: 8] [Map Location: 8|8 C4] [Description: sorting nexin 20] [Gene Type: protein-coding]	Snx20
105894_at	1.25958	8.748127014	4.007177737	0.001131495	0.017997966	-1.114561285	105894 [Gene Symbol: AI790276] [Locus Tag: ] [Chromosome: 15] [Map Location: ] [Description: expressed sequence AI790276] [Gene Type: unknown]	AI790276
16068_at	1.25916	8.895437718	6.689326449	7.04E-06	0.000448235	3.97137279	16068 [Gene Symbol: Il18bp] [Locus Tag: ] [Chromosome: 7] [Map Location: 7|7 F1] [Description: interleukin 18 binding protein] [Gene Type: protein-coding]	Il18bp
242125_at	1.25834	6.694580233	10.89600583	1.51E-08	5.78E-06	10.03347151	242125 [Gene Symbol: Mab21l3] [Locus Tag: ] [Chromosome: 3] [Map Location: 3 F2.2|3] [Description: mab-21-like 3 (C. elegans)] [Gene Type: protein-coding]	Mab21l3
240913_at	1.25694	7.022898653	7.161600731	3.18E-06	0.000248845	4.768585539	240913 [Gene Symbol: Adamts4] [Locus Tag: ] [Chromosome: 1] [Map Location: 1 H3|1 79.28 cM] [Description: a disintegrin-like and metallopeptidase (reprolysin type) with thrombospondin type 1 motif, 4] [Gene Type: protein-coding]	Adamts4
50934_at	1.25319	7.469632781	9.65871258	7.52E-08	1.92E-05	8.476955819	50934 [Gene Symbol: Slc7a8] [Locus Tag: ] [Chromosome: 14] [Map Location: 14 C3|14] [Description: solute carrier family 7 (cationic amino acid transporter, y+ system), member 8] [Gene Type: protein-coding]	Slc7a8
17386_at	1.25311	6.435849539	8.818822968	2.44E-07	4.39E-05	7.319971869	17386 [Gene Symbol: Mmp13] [Locus Tag: ] [Chromosome: 9] [Map Location: 9|9 A1-A2] [Description: matrix metallopeptidase 13] [Gene Type: protein-coding]	Mmp13
630499_at	1.2516	14.88423133	6.372256489	1.22E-05	0.000697201	3.418162555	630499 [Gene Symbol: H2-K2] [Locus Tag: ] [Chromosome: 17] [Map Location: 17 B1|17 17.98 cM] [Description: histocompatibility 2, K region locus 2] [Gene Type: pseudo]	H2-K2
218454_at	1.25055	7.123593344	9.299760121	1.23E-07	2.74E-05	7.992972473	218454 [Gene Symbol: Lhfpl2] [Locus Tag: ] [Chromosome: 13] [Map Location: 13 D1|13] [Description: lipoma HMGIC fusion partner-like 2] [Gene Type: protein-coding]	Lhfpl2
224754_at	1.24997	9.400500039	4.99318521	0.000157974	0.004476023	0.850324074	224754 [Gene Symbol: H2-M11] [Locus Tag: ] [Chromosome: 17] [Map Location: 17 B1|17] [Description: histocompatibility 2, M region locus 11] [Gene Type: protein-coding]	H2-M11
12267_at	1.24842	6.958649618	7.649786014	1.44E-06	0.000143793	5.559255714	12267 [Gene Symbol: C3ar1] [Locus Tag: ] [Chromosome: 6] [Map Location: 6|6 F1] [Description: complement component 3a receptor 1] [Gene Type: protein-coding]	C3ar1
13032_at	1.24699	10.29788462	11.64840577	6.12E-09	3.23E-06	10.90209962	13032 [Gene Symbol: Ctsc] [Locus Tag: ] [Chromosome: 7] [Map Location: 7|7 D3-E1.1] [Description: cathepsin C] [Gene Type: protein-coding]	Ctsc
16160_at	1.2461	6.541912777	8.286242146	5.36E-07	7.66E-05	6.540424217	16160 [Gene Symbol: Il12b] [Locus Tag: RP23-388G23.1] [Chromosome: 11] [Map Location: 11 A5-B2|11 25.94 cM] [Description: interleukin 12b] [Gene Type: protein-coding]	Il12b
14411_at	1.24453	6.790849074	6.228246029	1.58E-05	0.000840653	3.162141978	14411 [Gene Symbol: Slc6a12] [Locus Tag: ] [Chromosome: 6] [Map Location: 6 F1|6] [Description: solute carrier family 6 (neurotransmitter transporter, betaine/GABA), member 12] [Gene Type: protein-coding]	Slc6a12
72512_at	1.24413	11.15302764	12.55553413	2.18E-09	1.51E-06	11.87890276	72512 [Gene Symbol: Tmem173] [Locus Tag: ] [Chromosome: 18] [Map Location: 18 B3|18] [Description: transmembrane protein 173] [Gene Type: protein-coding]	Tmem173
14131_at	1.24409	8.733031878	4.760182737	0.000249335	0.006188685	0.393291007	14131 [Gene Symbol: Fcgr3] [Locus Tag: ] [Chromosome: 1] [Map Location: 1 H3|1 78.8 cM] [Description: Fc receptor, IgG, low affinity III] [Gene Type: protein-coding]	Fcgr3
625285_at	1.24058	11.53918954	4.533966483	0.000390579	0.008462786	-0.055448587	625285 [Gene Symbol: H2-Q3] [Locus Tag: ] [Chromosome: 17] [Map Location: 17 B1|17 18.64 cM] [Description: histocompatibility 2, Q region locus 3] [Gene Type: pseudo]	H2-Q3
15985_at	1.23994	11.83889818	3.03551528	0.008305851	0.071717315	-3.070078621	15985 [Gene Symbol: Cd79b] [Locus Tag: RP23-418O11.7] [Chromosome: 11] [Map Location: 11 E1|11 68.89 cM] [Description: CD79B antigen] [Gene Type: protein-coding]	Cd79b
16592_at	1.23834	15.20195271	4.992731377	0.000158114	0.004476023	0.84943947	16592 [Gene Symbol: Fabp5] [Locus Tag: ] [Chromosome: 3] [Map Location: 3|3 A1-3] [Description: fatty acid binding protein 5, epidermal] [Gene Type: protein-coding]	Fabp5
12145_at	1.238	8.697009195	3.46859	0.003414694	0.039326463	-2.204478588	12145 [Gene Symbol: Cxcr5] [Locus Tag: ] [Chromosome: 9] [Map Location: 9 A5.2|9 24.84 cM] [Description: chemokine (C-X-C motif) receptor 5] [Gene Type: protein-coding]	Cxcr5
244237_at	1.23708	7.089544781	5.536690656	5.59E-05	0.002102276	1.892270644	244237 [Gene Symbol: Tnfrsf26] [Locus Tag: ] [Chromosome: 7] [Map Location: 7 F5|7 88.26 cM] [Description: tumor necrosis factor receptor superfamily, member 26] [Gene Type: protein-coding]	Tnfrsf26
236219_at	1.2355	6.748716012	7.23121475	2.83E-06	0.000230779	4.8833952	236219 [Gene Symbol: Tcstv3] [Locus Tag: ] [Chromosome: 13] [Map Location: 13|13] [Description: 2-cell-stage, variable group, member 3] [Gene Type: protein-coding]	Tcstv3
12902_at	1.23004	8.100554904	3.678090912	0.002219661	0.029348586	-1.78098643	12902 [Gene Symbol: Cr2] [Locus Tag: ] [Chromosome: 1] [Map Location: 1 H6|1 98.44 cM] [Description: complement receptor 2] [Gene Type: protein-coding]	Cr2
19354_at	1.22931	10.9691434	4.600154221	0.000342323	0.007684543	0.076311764	19354 [Gene Symbol: Rac2] [Locus Tag: ] [Chromosome: 15] [Map Location: 15 E1|15] [Description: RAS-related C3 botulinum substrate 2] [Gene Type: protein-coding]	Rac2
15944_at	1.22807	10.47710215	7.65612261	1.42E-06	0.00014294	5.569298359	15944 [Gene Symbol: Irgm1] [Locus Tag: RP23-14F5.1] [Chromosome: 11] [Map Location: 11 B1.2|11] [Description: immunity-related GTPase family M member 1] [Gene Type: protein-coding]	Irgm1
20354_at	1.22701	9.799107806	7.204678377	2.96E-06	0.000239481	4.839711997	20354 [Gene Symbol: Sema4d] [Locus Tag: ] [Chromosome: 13] [Map Location: 13|13 B1] [Description: sema domain, immunoglobulin domain (Ig), transmembrane domain (TM) and short cytoplasmic domain, (semaphorin) 4D] [Gene Type: protein-coding]	Sema4d
100046632_at	1.22695	8.221285097	6.271357817	1.46E-05	0.000797843	3.239095905	-	-
53873_at	1.22497	6.350265035	7.676243965	1.38E-06	0.000140771	5.601150929	53873 [Gene Symbol: Ear7] [Locus Tag: ] [Chromosome: 14] [Map Location: ] [Description: eosinophil-associated, ribonuclease A family, member 7] [Gene Type: protein-coding]	Ear7
57355_at	1.22348	13.14838345	6.297193249	1.40E-05	0.000770762	3.285084925	57355 [Gene Symbol: BC051019] [Locus Tag: ] [Chromosome: 7] [Map Location: 7 E3|7] [Description: cDNA sequence BC051019] [Gene Type: protein-coding]	BC051019
17972_at	1.2229	11.38406302	4.770567	0.000244283	0.006104312	0.413777168	17972 [Gene Symbol: Ncf4] [Locus Tag: RP23-385C21.1] [Chromosome: 15] [Map Location: 15 E1|15 37.1 cM] [Description: neutrophil cytosolic factor 4] [Gene Type: protein-coding]	Ncf4
20292_at	1.22048	8.032670084	6.567902173	8.69E-06	0.000531396	3.761223756	20292 [Gene Symbol: Ccl11] [Locus Tag: ] [Chromosome: 11] [Map Location: 11 C|11 49.84 cM] [Description: chemokine (C-C motif) ligand 11] [Gene Type: protein-coding]	Ccl11
64406_at	1.21639	9.273133327	5.602106431	4.95E-05	0.001928703	2.015177447	64406 [Gene Symbol: Sp5] [Locus Tag: ] [Chromosome: 2] [Map Location: 2 C2|2 41.49 cM] [Description: trans-acting transcription factor 5] [Gene Type: protein-coding]	Sp5
22177_at	1.21557	12.79864005	4.324821311	0.000594154	0.01138124	-0.473999701	22177 [Gene Symbol: Tyrobp] [Locus Tag: ] [Chromosome: 7] [Map Location: 7 B|7 17.45 cM] [Description: TYRO protein tyrosine kinase binding protein] [Gene Type: protein-coding]	Tyrobp
234311_at	1.21545	6.63107237	7.31179841	2.48E-06	0.00021218	5.015435374	234311 [Gene Symbol: Ddx60] [Locus Tag: ] [Chromosome: 8] [Map Location: 8 B3.1|8] [Description: DEAD (Asp-Glu-Ala-Asp) box polypeptide 60] [Gene Type: protein-coding]	Ddx60
74096_at	1.21259	11.10804688	7.176253209	3.10E-06	0.000245415	4.792808261	74096 [Gene Symbol: Hvcn1] [Locus Tag: ] [Chromosome: 5] [Map Location: 5 F|5] [Description: hydrogen voltage-gated channel 1] [Gene Type: protein-coding]	Hvcn1
16145_at	1.21219	12.09838022	4.67539966	0.000294824	0.006986718	0.225646549	16145 [Gene Symbol: Igtp] [Locus Tag: RP24-499A8.4] [Chromosome: 11] [Map Location: 11 B1.3|11 36.01 cM] [Description: interferon gamma induced GTPase] [Gene Type: protein-coding]	Igtp
239849_at	1.21128	7.338698734	7.265397037	2.68E-06	0.000225512	4.939517176	239849 [Gene Symbol: Cd200r4] [Locus Tag: ] [Chromosome: 16] [Map Location: 16 B4|16] [Description: CD200 receptor 4] [Gene Type: protein-coding]	Cd200r4
12487_at	1.20776	8.068259962	4.619617965	0.000329329	0.007517932	0.114987956	12487 [Gene Symbol: Cd28] [Locus Tag: CH29-189K17.3] [Chromosome: 1] [Map Location: 1 C1-C3|1 30.52 cM] [Description: CD28 antigen] [Gene Type: protein-coding]	Cd28
75697_at	1.20673	10.36519331	9.446531967	1.00E-07	2.36E-05	8.192720705	75697 [Gene Symbol: C2cd4b] [Locus Tag: ] [Chromosome: 9] [Map Location: 9|9 D] [Description: C2 calcium-dependent domain containing 4B] [Gene Type: protein-coding]	C2cd4b
320207_at	1.20477	8.592808797	7.25068238	2.74E-06	0.000227324	4.915378374	320207 [Gene Symbol: Pik3r5] [Locus Tag: RP23-432M23.2] [Chromosome: 11] [Map Location: 11 B3|11] [Description: phosphoinositide-3-kinase, regulatory subunit 5, p101] [Gene Type: protein-coding]	Pik3r5
12511_at	1.20338	7.771487774	6.878741426	5.10E-06	0.000356891	4.294957433	12511 [Gene Symbol: Cd6] [Locus Tag: ] [Chromosome: 19] [Map Location: 19 A|19 7.16 cM] [Description: CD6 antigen] [Gene Type: protein-coding]	Cd6
15018_at	1.2009	15.02167975	4.98792034	0.000159601	0.004512851	0.840060476	15018 [Gene Symbol: H2-Q7] [Locus Tag: ] [Chromosome: 17] [Map Location: 17 B1|17 18.67 cM] [Description: histocompatibility 2, Q region locus 7] [Gene Type: protein-coding]	H2-Q7
16185_at	1.1995	8.386539126	5.221018493	0.000101746	0.003264595	1.29145708	16185 [Gene Symbol: Il2rb] [Locus Tag: ] [Chromosome: 15] [Map Location: 15 E|15 37.52 cM] [Description: interleukin 2 receptor, beta chain] [Gene Type: protein-coding]	Il2rb
20390_at	1.19764	16.12871333	7.198832704	2.99E-06	0.000240998	4.830075588	20390 [Gene Symbol: Sftpd] [Locus Tag: ] [Chromosome: 14] [Map Location: 14 B|14 22.36 cM] [Description: surfactant associated protein D] [Gene Type: protein-coding]	Sftpd
230738_at	1.197	7.956079336	8.796299688	2.52E-07	4.50E-05	7.287745154	230738 [Gene Symbol: Zc3h12a] [Locus Tag: RP23-325M14.9] [Chromosome: 4] [Map Location: 4 D2.2|4] [Description: zinc finger CCCH type containing 12A] [Gene Type: protein-coding]	Zc3h12a
105892_at	1.19444	11.78935298	5.098648193	0.000128764	0.003846928	1.055266618	105892 [Gene Symbol: 9030619P08Rik] [Locus Tag: ] [Chromosome: 15] [Map Location: 15 D3|15] [Description: RIKEN cDNA 9030619P08 gene] [Gene Type: protein-coding]	9030619P08Rik
14972_at	1.18922	15.74419696	7.728689802	1.27E-06	0.000134057	5.683909486	14972 [Gene Symbol: H2-K1] [Locus Tag: ] [Chromosome: 17] [Map Location: 17 B1|17 17.98 cM] [Description: histocompatibility 2, K1, K region] [Gene Type: protein-coding]	H2-K1
67742_at	1.18833	9.559582176	4.944669202	0.000173632	0.004792431	0.755630059	67742 [Gene Symbol: Samsn1] [Locus Tag: ] [Chromosome: 16] [Map Location: 16 C3.1|16] [Description: SAM domain, SH3 domain and nuclear localization signals, 1] [Gene Type: protein-coding]	Samsn1
641221_at	1.18138	6.82603485	7.822966318	1.09E-06	0.00012145	5.831718486	-	-
15016_at	1.17959	14.93052686	5.662066138	4.42E-05	0.001767592	2.127335698	15016 [Gene Symbol: H2-Q5] [Locus Tag: ] [Chromosome: 17] [Map Location: 17 B1|17 19.17 cM] [Description: histocompatibility 2, Q region locus 5] [Gene Type: pseudo]	H2-Q5
17084_at	1.17907	11.18508214	4.826934303	0.000218638	0.005627097	0.524794026	17084 [Gene Symbol: Ly86] [Locus Tag: ] [Chromosome: 13] [Map Location: 13 A3.3|13] [Description: lymphocyte antigen 86] [Gene Type: protein-coding]	Ly86
16913_at	1.17737	12.22676373	4.891491435	0.000192643	0.005124983	0.651546668	16913 [Gene Symbol: Psmb8] [Locus Tag: ] [Chromosome: 17] [Map Location: 17 B1|17 17.98 cM] [Description: proteasome (prosome, macropain) subunit, beta type 8 (large multifunctional peptidase 7)] [Gene Type: protein-coding]	Psmb8
547349_at	1.17725	11.46682957	5.404894887	7.17E-05	0.002541559	1.642955092	547349 [Gene Symbol: LOC547349] [Locus Tag: ] [Chromosome: 17] [Map Location: 17 B1|17] [Description: MHC class I family member] [Gene Type: protein-coding]	LOC547349
18724_at	1.1755	9.466075431	3.527973078	0.003022068	0.036121288	-2.084614635	18724 [Gene Symbol: Pira11] [Locus Tag: ] [Chromosome: 7] [Map Location: 7 A1|7] [Description: paired-Ig-like receptor A11] [Gene Type: protein-coding]	Pira11
56696_at	1.1754	9.960531654	6.534765171	9.20E-06	0.000555883	3.703505208	56696 [Gene Symbol: Gpr132] [Locus Tag: ] [Chromosome: 12] [Map Location: 12|12 F2] [Description: G protein-coupled receptor 132] [Gene Type: protein-coding]	Gpr132
14960_at	1.17274	12.67712312	4.073557009	0.000988392	0.016488354	-0.980346561	14960 [Gene Symbol: H2-Aa] [Locus Tag: ] [Chromosome: 17] [Map Location: 17 B1|17 17.98 cM] [Description: histocompatibility 2, class II antigen A, alpha] [Gene Type: protein-coding]	H2-Aa
12332_at	1.16991	13.25237787	9.102286292	1.63E-07	3.35E-05	7.720101046	12332 [Gene Symbol: Capg] [Locus Tag: ] [Chromosome: 6] [Map Location: 6|6 C3] [Description: capping protein (actin filament), gelsolin-like] [Gene Type: protein-coding]	Capg
242341_at	1.1669	9.239114409	6.390153509	1.18E-05	0.000681764	3.449772759	242341 [Gene Symbol: Atp6v0d2] [Locus Tag: RP23-326I8.1] [Chromosome: 4] [Map Location: 4 A3|4] [Description: ATPase, H+ transporting, lysosomal V0 subunit D2] [Gene Type: protein-coding]	Atp6v0d2
15013_at	1.16489	14.05048597	4.799353872	0.000230821	0.005833929	0.470513022	15013 [Gene Symbol: H2-Q2] [Locus Tag: ] [Chromosome: 17] [Map Location: 17 B1|17 18.64 cM] [Description: histocompatibility 2, Q region locus 2] [Gene Type: protein-coding]	H2-Q2
385109_at	1.16417	8.545453427	4.50254025	0.000415882	0.008814446	-0.118133927	385109 [Gene Symbol: Igkv4-72] [Locus Tag: ] [Chromosome: 6] [Map Location: 6 C1|6] [Description: immunoglobulin kappa chain variable 4-72] [Gene Type: other]	Igkv4-72
73690_at	1.1627	9.810261824	9.193044142	1.43E-07	3.10E-05	7.846103263	73690 [Gene Symbol: Glipr1] [Locus Tag: ] [Chromosome: 10] [Map Location: 10|10 D1] [Description: GLI pathogenesis-related 1 (glioma)] [Gene Type: protein-coding]	Glipr1
18730_at	1.16235	9.930412715	3.467281457	0.003423898	0.039376449	-2.207117811	18730 [Gene Symbol: Pira7] [Locus Tag: ] [Chromosome: 7] [Map Location: 7|7] [Description: paired-Ig-like receptor A7] [Gene Type: protein-coding]	Pira7
242248_at	1.1618	8.003077897	3.189846161	0.006055492	0.058486391	-2.763841158	242248 [Gene Symbol: Bank1] [Locus Tag: ] [Chromosome: 3] [Map Location: 3 G3|3 63.04 cM] [Description: B cell scaffold protein with ankyrin repeats 1] [Gene Type: protein-coding]	Bank1
14017_at	1.16041	10.23458718	5.604382315	4.93E-05	0.001926711	2.019443348	14017 [Gene Symbol: Evi2a] [Locus Tag: RP23-271B20.1] [Chromosome: 11] [Map Location: 11 B5|11 46.81 cM] [Description: ecotropic viral integration site 2a] [Gene Type: protein-coding]	Evi2a
14127_at	1.15436	12.75890115	6.702282205	6.89E-06	0.000447077	3.993670064	14127 [Gene Symbol: Fcer1g] [Locus Tag: ] [Chromosome: 1] [Map Location: 1 H3|1 79.23 cM] [Description: Fc receptor, IgE, high affinity I, gamma polypeptide] [Gene Type: protein-coding]	Fcer1g
108078_at	1.14654	8.267866778	5.832934993	3.23E-05	0.001412025	2.444302218	108078 [Gene Symbol: Olr1] [Locus Tag: ] [Chromosome: 6] [Map Location: 6 F3|6] [Description: oxidized low density lipoprotein (lectin-like) receptor 1] [Gene Type: protein-coding]	Olr1
320484_at	1.14428	7.932326546	5.07854329	0.000133868	0.00395081	1.016294558	320484 [Gene Symbol: Rasal3] [Locus Tag: ] [Chromosome: 17] [Map Location: 17 B1|17] [Description: RAS protein activator like 3] [Gene Type: protein-coding]	Rasal3
26570_at	1.14371	6.331476306	7.524459598	1.76E-06	0.000165475	5.359478552	26570 [Gene Symbol: Slc7a11] [Locus Tag: ] [Chromosome: 3] [Map Location: 3 D|3 21.72 cM] [Description: solute carrier family 7 (cationic amino acid transporter, y+ system), member 11] [Gene Type: protein-coding]	Slc7a11
50928_at	1.13925	7.982448567	3.87185973	0.001491822	0.022027281	-1.388500972	50928 [Gene Symbol: Klrg1] [Locus Tag: ] [Chromosome: 6] [Map Location: 6 F1|6 57.52 cM] [Description: killer cell lectin-like receptor subfamily G, member 1] [Gene Type: protein-coding]	Klrg1
13057_at	1.1372	12.95336474	7.579896224	1.61E-06	0.000156249	5.44811842	13057 [Gene Symbol: Cyba] [Locus Tag: ] [Chromosome: 8] [Map Location: 8 E1|8] [Description: cytochrome b-245, alpha polypeptide] [Gene Type: protein-coding]	Cyba
74131_at	1.13616	9.445317865	4.350301239	0.00056443	0.010950026	-0.422845572	74131 [Gene Symbol: Sash3] [Locus Tag: RP23-351G20.2] [Chromosome: X] [Map Location: X A4|X] [Description: SAM and SH3 domain containing 3] [Gene Type: protein-coding]	Sash3
100038909_at	1.13277	10.03570104	3.436642944	0.003646629	0.041235095	-2.268885089	100038909 [Gene Symbol: Gm14548] [Locus Tag: ] [Chromosome: 7] [Map Location: 7 A1|7] [Description: predicted gene 14548] [Gene Type: protein-coding]	Gm14548
16963_at	1.13253	6.61230084	6.134219149	1.87E-05	0.000954794	2.993389774	16963 [Gene Symbol: Xcl1] [Locus Tag: ] [Chromosome: 1] [Map Location: 1 H2.2|1 72.26 cM] [Description: chemokine (C motif) ligand 1] [Gene Type: protein-coding]	Xcl1
22169_at	1.13199	9.251471532	8.877031306	2.24E-07	4.16E-05	7.402959737	22169 [Gene Symbol: Cmpk2] [Locus Tag: ] [Chromosome: 12] [Map Location: 12 A2|12 9.69 cM] [Description: cytidine monophosphate (UMP-CMP) kinase 2, mitochondrial] [Gene Type: protein-coding]	Cmpk2
107350_at	1.13004	12.31484909	7.372415608	2.25E-06	0.000195656	5.114152501	107350 [Gene Symbol: AW112010] [Locus Tag: ] [Chromosome: 19] [Map Location: 19 A|19] [Description: expressed sequence AW112010] [Gene Type: protein-coding]	AW112010
22040_at	1.12818	11.81788648	6.355443496	1.26E-05	0.000711496	3.388425234	22040 [Gene Symbol: Trex1] [Locus Tag: ] [Chromosome: 9] [Map Location: 9 F2|9] [Description: three prime repair exonuclease 1] [Gene Type: protein-coding]	Trex1
20400_at	1.12769	6.723514883	4.128809759	0.000883378	0.015163511	-0.868746931	20400 [Gene Symbol: Sh2d1a] [Locus Tag: RP23-280E8.1] [Chromosome: X] [Map Location: X|X A5] [Description: SH2 domain protein 1A] [Gene Type: protein-coding]	Sh2d1a
27226_at	1.125	8.778234541	3.744921815	0.00193508	0.026419983	-1.645642409	27226 [Gene Symbol: Pla2g7] [Locus Tag: ] [Chromosome: 17] [Map Location: 17|17 C] [Description: phospholipase A2, group VII (platelet-activating factor acetylhydrolase, plasma)] [Gene Type: protein-coding]	Pla2g7
17167_at	1.12486	12.70578915	4.388257528	0.000522941	0.010343418	-0.346721971	17167 [Gene Symbol: Marco] [Locus Tag: ] [Chromosome: 1] [Map Location: 1|1 E4-F] [Description: macrophage receptor with collagenous structure] [Gene Type: protein-coding]	Marco
64138_at	1.12415	13.49315272	9.132483066	1.56E-07	3.23E-05	7.762136665	64138 [Gene Symbol: Ctsz] [Locus Tag: RP23-59M10.3] [Chromosome: 2] [Map Location: 2 H4|2 97.94 cM] [Description: cathepsin Z] [Gene Type: protein-coding]	Ctsz
13011_at	1.12296	7.382622717	4.597347162	0.00034424	0.007692027	0.070731198	13011 [Gene Symbol: Cst7] [Locus Tag: RP23-156P22.1] [Chromosome: 2] [Map Location: 2|2 G1-G3] [Description: cystatin F (leukocystatin)] [Gene Type: protein-coding]	Cst7
231507_at	1.12245	10.17517399	4.03021546	0.001079588	0.017446517	-1.067964883	231507 [Gene Symbol: Plac8] [Locus Tag: ] [Chromosome: 5] [Map Location: 5 E3|5 48.49 cM] [Description: placenta-specific 8] [Gene Type: protein-coding]	Plac8
16992_at	1.12087	6.539869283	6.888748406	5.01E-06	0.000353142	4.311909228	16992 [Gene Symbol: Lta] [Locus Tag: ] [Chromosome: 17] [Map Location: 17 B1|17 18.59 cM] [Description: lymphotoxin A] [Gene Type: protein-coding]	Lta
225594_at	1.1204	6.732407244	3.91558482	0.001364186	0.020680755	-1.299947644	225594 [Gene Symbol: Gm4841] [Locus Tag: ] [Chromosome: 18] [Map Location: 18 D3|18] [Description: predicted gene 4841] [Gene Type: protein-coding]	Gm4841
628900_at	1.11899	7.247040937	4.82715405	0.000218544	0.005627097	0.525226204	628900 [Gene Symbol: Serpina3i] [Locus Tag: ] [Chromosome: 12] [Map Location: 12 E|12] [Description: serine (or cysteine) peptidase inhibitor, clade A, member 3I] [Gene Type: protein-coding]	Serpina3i
14343_at	1.11698	6.846773477	5.724336437	3.94E-05	0.001619895	2.243306825	14343 [Gene Symbol: Fut1] [Locus Tag: ] [Chromosome: 7] [Map Location: 7 B4|7 29.39 cM] [Description: fucosyltransferase 1] [Gene Type: protein-coding]	Fut1
243910_at	1.1152	8.769276784	6.913162801	4.81E-06	0.000341643	4.353206768	243910 [Gene Symbol: Nfkbid] [Locus Tag: ] [Chromosome: 7] [Map Location: 7 B1|7] [Description: nuclear factor of kappa light polypeptide gene enhancer in B cells inhibitor, delta] [Gene Type: protein-coding]	Nfkbid
16411_at	1.11497	11.85223628	7.572263992	1.63E-06	0.000157538	5.435940479	16411 [Gene Symbol: Itgax] [Locus Tag: ] [Chromosome: 7] [Map Location: 7 F3|7] [Description: integrin alpha X] [Gene Type: protein-coding]	Itgax
381269_at	1.11444	8.335381717	6.138008436	1.85E-05	0.000951399	3.000214707	381269 [Gene Symbol: Mreg] [Locus Tag: ] [Chromosome: 1] [Map Location: 1 C3|1] [Description: melanoregulin] [Gene Type: protein-coding]	Mreg
60533_at	1.11145	9.806898523	7.261826665	2.69E-06	0.000225512	4.933662953	60533 [Gene Symbol: Cd274] [Locus Tag: ] [Chromosome: 19] [Map Location: 19|19 C2] [Description: CD274 antigen] [Gene Type: protein-coding]	Cd274
14130_at	1.10992	9.026685789	8.462352131	4.12E-07	6.40E-05	6.802289154	14130 [Gene Symbol: Fcgr2b] [Locus Tag: ] [Chromosome: 1] [Map Location: 1 H3|1 78.02 cM] [Description: Fc receptor, IgG, low affinity IIb] [Gene Type: protein-coding]	Fcgr2b
20315_at	1.10833	11.68573076	8.738659312	2.74E-07	4.79E-05	7.204978306	20315 [Gene Symbol: Cxcl12] [Locus Tag: ] [Chromosome: 6] [Map Location: 6 F1|6 54.81 cM] [Description: chemokine (C-X-C motif) ligand 12] [Gene Type: protein-coding]	Cxcl12
18751_at	1.10825	9.57055182	5.049799187	0.00014153	0.004116917	0.960495891	18751 [Gene Symbol: Prkcb] [Locus Tag: ] [Chromosome: 7] [Map Location: 7 F3|7 65.75 cM] [Description: protein kinase C, beta] [Gene Type: protein-coding]	Prkcb
13058_at	1.10675	8.760738067	6.115452283	1.93E-05	0.000979277	2.959558635	13058 [Gene Symbol: Cybb] [Locus Tag: RP23-243O4.1] [Chromosome: X] [Map Location: X A1.1|X] [Description: cytochrome b-245, beta polypeptide] [Gene Type: protein-coding]	Cybb
58223_at	1.10304	7.221361041	6.975541148	4.33E-06	0.000316846	4.45833253	58223 [Gene Symbol: Mmp19] [Locus Tag: ] [Chromosome: 10] [Map Location: 10 D3|10 77.16 cM] [Description: matrix metallopeptidase 19] [Gene Type: protein-coding]	Mmp19
20209_at	1.09325	6.21981029	9.961171944	5.01E-08	1.42E-05	8.873075967	20209 [Gene Symbol: Saa2] [Locus Tag: ] [Chromosome: 7] [Map Location: 7 B4|7 30.56 cM] [Description: serum amyloid A 2] [Gene Type: protein-coding]	Saa2
24047_at	1.08849	8.33800967	5.968269002	2.52E-05	0.001182697	2.692512916	24047 [Gene Symbol: Ccl19] [Locus Tag: RP23-411B7.1] [Chromosome: 4] [Map Location: 4 A5|4] [Description: chemokine (C-C motif) ligand 19] [Gene Type: protein-coding]	Ccl19
72049_at	1.08733	7.292372002	4.025523829	0.001089959	0.017586015	-1.07745298	72049 [Gene Symbol: Tnfrsf13c] [Locus Tag: ] [Chromosome: 15] [Map Location: 15 E1|15] [Description: tumor necrosis factor receptor superfamily, member 13c] [Gene Type: protein-coding]	Tnfrsf13c
23912_at	1.08625	9.878183168	4.984606315	0.000160633	0.004531496	0.833598389	23912 [Gene Symbol: Rhof] [Locus Tag: ] [Chromosome: 5] [Map Location: 5 F|5 62.77 cM] [Description: ras homolog gene family, member f] [Gene Type: protein-coding]	Rhof
19260_at	1.08617	8.632936706	5.064815303	0.000137472	0.004022973	0.989657198	19260 [Gene Symbol: Ptpn22] [Locus Tag: ] [Chromosome: 3] [Map Location: 3|3 F3] [Description: protein tyrosine phosphatase, non-receptor type 22 (lymphoid)] [Gene Type: protein-coding]	Ptpn22
114644_at	1.08599	8.596189069	6.583344579	8.46E-06	0.000519975	3.788067653	114644 [Gene Symbol: Slc13a3] [Locus Tag: RP23-395E18.3] [Chromosome: 2] [Map Location: 2 H3|2] [Description: solute carrier family 13 (sodium-dependent dicarboxylate transporter), member 3] [Gene Type: protein-coding]	Slc13a3
226691_at	1.08539	8.187054553	5.966159435	2.53E-05	0.001182697	2.688663329	226691 [Gene Symbol: AI607873] [Locus Tag: ] [Chromosome: 1] [Map Location: 1 H3|1] [Description: expressed sequence AI607873] [Gene Type: protein-coding]	AI607873
13178_at	1.08538	7.343669637	7.23614674	2.81E-06	0.00023003	4.891503016	13178 [Gene Symbol: Dck] [Locus Tag: ] [Chromosome: 5] [Map Location: 5 E2|5] [Description: deoxycytidine kinase] [Gene Type: protein-coding]	Dck
246177_at	1.08381	12.3017593	4.795279988	0.000232679	0.005856508	0.46248879	246177 [Gene Symbol: Myo1g] [Locus Tag: RP23-69P8.1] [Chromosome: 11] [Map Location: 11 A1|11] [Description: myosin IG] [Gene Type: protein-coding]	Myo1g
16997_at	1.08347	13.24081975	8.662654004	3.06E-07	5.17E-05	7.09519157	16997 [Gene Symbol: Ltbp2] [Locus Tag: ] [Chromosome: 12] [Map Location: 12|12 D] [Description: latent transforming growth factor beta binding protein 2] [Gene Type: protein-coding]	Ltbp2
217847_at	1.08025	7.07183599	8.192044042	6.19E-07	8.49E-05	6.398668422	217847 [Gene Symbol: Serpina10] [Locus Tag: ] [Chromosome: 12] [Map Location: 12 E|12] [Description: serine (or cysteine) peptidase inhibitor, clade A (alpha-1 antiproteinase, antitrypsin), member 10] [Gene Type: protein-coding]	Serpina10
20198_at	1.07624	12.64828839	4.582894589	0.000354284	0.007859221	0.041988179	20198 [Gene Symbol: S100a4] [Locus Tag: ] [Chromosome: 3] [Map Location: 3 F1-F2|3 39.27 cM] [Description: S100 calcium binding protein A4] [Gene Type: protein-coding]	S100a4
21929_at	1.07481	10.58808099	11.41474383	8.06E-09	3.92E-06	10.63825353	21929 [Gene Symbol: Tnfaip3] [Locus Tag: ] [Chromosome: 10] [Map Location: 10 A3|10 8.08 cM] [Description: tumor necrosis factor, alpha-induced protein 3] [Gene Type: protein-coding]	Tnfaip3
17768_at	1.07353	7.921312968	10.96869351	1.38E-08	5.70E-06	10.11983688	17768 [Gene Symbol: Mthfd2] [Locus Tag: ] [Chromosome: 6] [Map Location: 6 C3|6 35.94 cM] [Description: methylenetetrahydrofolate dehydrogenase (NAD+ dependent), methenyltetrahydrofolate cyclohydrolase] [Gene Type: protein-coding]	Mthfd2
19106_at	1.07318	9.238480122	8.471146172	4.06E-07	6.37E-05	6.815258354	19106 [Gene Symbol: Eif2ak2] [Locus Tag: ] [Chromosome: 17] [Map Location: 17 E2|17 49.56 cM] [Description: eukaryotic translation initiation factor 2-alpha kinase 2] [Gene Type: protein-coding]	Eif2ak2
14964_at	1.07241	15.49419944	4.524205544	0.000398265	0.008568161	-0.074910154	14964 [Gene Symbol: H2-D1] [Locus Tag: ] [Chromosome: 17] [Map Location: 17 B1|17 18.61 cM] [Description: histocompatibility 2, D region locus 1] [Gene Type: protein-coding]	H2-D1
14086_at	1.07051	7.792232677	11.66001901	6.03E-09	3.23E-06	10.91507797	14086 [Gene Symbol: Fscn1] [Locus Tag: ] [Chromosome: 5] [Map Location: 5 G2|5 81.84 cM] [Description: fascin homolog 1, actin bundling protein (Strongylocentrotus purpuratus)] [Gene Type: protein-coding]	Fscn1
239393_at	1.07019	9.623949852	7.120350994	3.40E-06	0.000262222	4.700229056	239393 [Gene Symbol: Lrp12] [Locus Tag: ] [Chromosome: 15] [Map Location: 15 B3.1|15] [Description: low density lipoprotein-related protein 12] [Gene Type: protein-coding]	Lrp12
26464_at	1.07011	9.228174392	7.964909922	8.77E-07	0.000105457	6.051954853	26464 [Gene Symbol: Vnn3] [Locus Tag: ] [Chromosome: 10] [Map Location: 10 A2-B1|10] [Description: vanin 3] [Gene Type: protein-coding]	Vnn3
20847_at	1.06895	11.23458886	6.820785134	5.63E-06	0.000381665	4.19649653	20847 [Gene Symbol: Stat2] [Locus Tag: ] [Chromosome: 10] [Map Location: 10 D3|10 76.5 cM] [Description: signal transducer and activator of transcription 2] [Gene Type: protein-coding]	Stat2
246746_at	1.06801	10.42771028	3.116454836	0.007038525	0.064537084	-2.909855879	246746 [Gene Symbol: Cd300lf] [Locus Tag: RP23-342L24.3] [Chromosome: 11] [Map Location: 11 E2|11] [Description: CD300 antigen like family member F] [Gene Type: protein-coding]	Cd300lf
12983_at	1.06574	9.618064859	6.408306427	1.15E-05	0.000663702	3.481788085	12983 [Gene Symbol: Csf2rb] [Locus Tag: ] [Chromosome: 15] [Map Location: 15 E1|15 37.36 cM] [Description: colony stimulating factor 2 receptor, beta, low-affinity (granulocyte-macrophage)] [Gene Type: protein-coding]	Csf2rb
15950_at	1.06544	8.264595122	7.678252381	1.37E-06	0.000140771	5.604327207	15950 [Gene Symbol: Ifi203] [Locus Tag: ] [Chromosome: 1] [Map Location: 1 H3|1 80.76 cM] [Description: interferon activated gene 203] [Gene Type: protein-coding]	Ifi203
625360_at	1.06262	9.539457332	5.69090393	4.19E-05	0.001691928	2.181107526	625360 [Gene Symbol: BC147527] [Locus Tag: ] [Chromosome: 13] [Map Location: 13|13] [Description: cDNA sequence BC147527] [Gene Type: protein-coding]	BC147527
215900_at	1.06078	6.747144922	4.981164262	0.000161713	0.004556662	0.826885386	215900 [Gene Symbol: Fam26f] [Locus Tag: ] [Chromosome: 10] [Map Location: 10 B1|10] [Description: family with sequence similarity 26, member F] [Gene Type: protein-coding]	Fam26f
20716_at	1.06025	9.597375257	3.988422548	0.00117562	0.018410462	-1.152506635	20716 [Gene Symbol: Serpina3n] [Locus Tag: ] [Chromosome: 12] [Map Location: 12|12 F1] [Description: serine (or cysteine) peptidase inhibitor, clade A, member 3N] [Gene Type: protein-coding]	Serpina3n
85031_at	1.05997	8.506905356	9.194916737	1.43E-07	3.10E-05	7.848692409	85031 [Gene Symbol: Pla1a] [Locus Tag: ] [Chromosome: 16] [Map Location: 16 B4|16 26.83 cM] [Description: phospholipase A1 member A] [Gene Type: protein-coding]	Pla1a
15163_at	1.05932	12.09666611	6.79940533	5.83E-06	0.000393609	4.160052806	15163 [Gene Symbol: Hcls1] [Locus Tag: ] [Chromosome: 16] [Map Location: 16|16 B] [Description: hematopoietic cell specific Lyn substrate 1] [Gene Type: protein-coding]	Hcls1
327959_at	1.05728	8.982917573	8.453240173	4.17E-07	6.40E-05	6.788840415	327959 [Gene Symbol: Xaf1] [Locus Tag: RP24-450M24.4] [Chromosome: 11] [Map Location: 11 B4|11] [Description: XIAP associated factor 1] [Gene Type: protein-coding]	Xaf1
328830_at	1.05666	7.06682391	3.120960899	0.006973869	0.064162236	-2.900909984	328830 [Gene Symbol: A530064D06Rik] [Locus Tag: ] [Chromosome: 17] [Map Location: 17 C|17] [Description: RIKEN cDNA A530064D06 gene] [Gene Type: protein-coding]	A530064D06Rik
15002_at	1.05462	8.869732683	3.117356867	0.007025535	0.064515394	-2.908065283	15002 [Gene Symbol: H2-Ob] [Locus Tag: ] [Chromosome: 17] [Map Location: 17 B1|17 17.98 cM] [Description: histocompatibility 2, O region beta locus] [Gene Type: protein-coding]	H2-Ob
16859_at	1.05335	9.914065989	3.417016281	0.003796858	0.042245477	-2.308422578	16859 [Gene Symbol: Lgals9] [Locus Tag: RP23-12I13.3] [Chromosome: 11] [Map Location: 11 B5|11] [Description: lectin, galactose binding, soluble 9] [Gene Type: protein-coding]	Lgals9
12506_at	1.05183	9.977110688	4.237778159	0.000708312	0.01304884	-0.649045034	12506 [Gene Symbol: Cd48] [Locus Tag: ] [Chromosome: 1] [Map Location: 1 H3|1 79.54 cM] [Description: CD48 antigen] [Gene Type: protein-coding]	Cd48
56857_at	1.05162	7.026484136	6.058517088	2.14E-05	0.001047843	2.856617399	56857 [Gene Symbol: Slc37a2] [Locus Tag: ] [Chromosome: 9] [Map Location: 9|9 B] [Description: solute carrier family 37 (glycerol-3-phosphate transporter), member 2] [Gene Type: protein-coding]	Slc37a2
19156_at	1.05151	14.01900126	7.475219659	1.90E-06	0.000172442	5.280385296	19156 [Gene Symbol: Psap] [Locus Tag: ] [Chromosome: 10] [Map Location: 10 B4|10 30.02 cM] [Description: prosaposin] [Gene Type: protein-coding]	Psap
94109_at	1.05135	6.399798705	11.0578555	1.24E-08	5.29E-06	10.2250457	94109 [Gene Symbol: Csmd1] [Locus Tag: ] [Chromosome: 8] [Map Location: 8 A2|8] [Description: CUB and Sushi multiple domains 1] [Gene Type: protein-coding]	Csmd1
93719_at	1.05123	7.825622118	7.811355546	1.11E-06	0.00012145	5.813581087	93719 [Gene Symbol: Ear6] [Locus Tag: ] [Chromosome: 14] [Map Location: 14 C2|14] [Description: eosinophil-associated, ribonuclease A family, member 6] [Gene Type: protein-coding]	Ear6
13030_at	1.05029	14.78441086	10.34992998	3.01E-08	9.51E-06	9.367079358	13030 [Gene Symbol: Ctsb] [Locus Tag: ] [Chromosome: 14] [Map Location: 14 D1|14 33.24 cM] [Description: cathepsin B] [Gene Type: protein-coding]	Ctsb
19698_at	1.04814	9.916362125	15.960613	7.44E-11	1.64E-07	14.97040711	19698 [Gene Symbol: Relb] [Locus Tag: ] [Chromosome: 7] [Map Location: 7 A3|7 9.93 cM] [Description: avian reticuloendotheliosis viral (v-rel) oncogene related B] [Gene Type: protein-coding]	Relb
21938_at	1.04803	8.879942572	6.149605363	1.82E-05	0.000940687	3.021089467	21938 [Gene Symbol: Tnfrsf1b] [Locus Tag: RP23-157J11.1] [Chromosome: 4] [Map Location: 4 E1|4 78.17 cM] [Description: tumor necrosis factor receptor superfamily, member 1b] [Gene Type: protein-coding]	Tnfrsf1b
105976_at	1.04785	7.513331571	7.034645709	3.92E-06	0.00029497	4.557425999	105976 [Gene Symbol: AU022793] [Locus Tag: ] [Chromosome: 15] [Map Location: ] [Description: expressed sequence AU022793] [Gene Type: miscRNA]	AU022793
110557_at	1.04654	14.54070209	5.10355639	0.000127549	0.003838956	1.06477379	110557 [Gene Symbol: H2-Q6] [Locus Tag: ] [Chromosome: 17] [Map Location: 17 B1|17 18.66 cM] [Description: histocompatibility 2, Q region locus 6] [Gene Type: protein-coding]	H2-Q6
18782_at	1.04573	7.876716708	5.100644824	0.000128268	0.003846928	1.059134425	18782 [Gene Symbol: Pla2g2d] [Locus Tag: RP23-352K10.4] [Chromosome: 4] [Map Location: 4 D3|4 70.57 cM] [Description: phospholipase A2, group IID] [Gene Type: protein-coding]	Pla2g2d
628919_at	1.04241	9.152900951	5.322205568	8.39E-05	0.002855513	1.485404263	628919 [Gene Symbol: Gm6934] [Locus Tag: ] [Chromosome: 17] [Map Location: 17 C|17] [Description: predicted gene 6934] [Gene Type: protein-coding]	Gm6934
21897_at	1.0401	7.485749119	4.487951697	0.000428193	0.008973572	-0.147259793	21897 [Gene Symbol: Tlr1] [Locus Tag: ] [Chromosome: 5] [Map Location: 5 C3.1|5 33.53 cM] [Description: toll-like receptor 1] [Gene Type: protein-coding]	Tlr1
107993_at	1.03987	7.220481992	4.358257167	0.000555463	0.010836662	-0.406881591	107993 [Gene Symbol: Bfsp2] [Locus Tag: ] [Chromosome: 9] [Map Location: 9 F1|9] [Description: beaded filament structural protein 2, phakinin] [Gene Type: protein-coding]	Bfsp2
84544_at	1.03884	7.014316987	3.486629972	0.003290303	0.038366856	-2.16808399	84544 [Gene Symbol: Cd96] [Locus Tag: ] [Chromosome: 16] [Map Location: 16 B5|16] [Description: CD96 antigen] [Gene Type: protein-coding]	Cd96
432555_at	1.0384	7.239741507	8.153901996	6.56E-07	8.88E-05	6.340931992	432555 [Gene Symbol: Gm5431] [Locus Tag: RP23-14F5.8] [Chromosome: 11] [Map Location: 11 B1.2|11] [Description: predicted gene 5431] [Gene Type: protein-coding]	Gm5431
15040_at	1.03803	15.16252511	4.978525809	0.000162545	0.004569523	0.821738755	15040 [Gene Symbol: H2-T23] [Locus Tag: ] [Chromosome: 17] [Map Location: 17 B1|17 18.86 cM] [Description: histocompatibility 2, T region locus 23] [Gene Type: protein-coding]	H2-T23
13014_at	1.03428	12.63286385	9.310171594	1.21E-07	2.73E-05	8.007227362	13014 [Gene Symbol: Cstb] [Locus Tag: ] [Chromosome: 10] [Map Location: 10 C1|10 39.72 cM] [Description: cystatin B] [Gene Type: protein-coding]	Cstb
58205_at	1.02947	6.87266367	8.254007471	5.63E-07	7.91E-05	6.492048505	58205 [Gene Symbol: Pdcd1lg2] [Locus Tag: ] [Chromosome: 19] [Map Location: 19|19 C2-C3] [Description: programmed cell death 1 ligand 2] [Gene Type: protein-coding]	Pdcd1lg2
622976_at	1.02605	6.859669273	6.139532696	1.85E-05	0.000951399	3.002959498	622976 [Gene Symbol: Gm6377] [Locus Tag: RP23-252O5.3] [Chromosome: X] [Map Location: X D|X] [Description: predicted gene 6377] [Gene Type: protein-coding]	Gm6377
226421_at	1.02525	9.841413657	6.463816517	1.04E-05	0.000615343	3.579395217	226421 [Gene Symbol: 5430435G22Rik] [Locus Tag: ] [Chromosome: 1] [Map Location: 1 E4|1] [Description: RIKEN cDNA 5430435G22 gene] [Gene Type: protein-coding]	5430435G22Rik
50498_at	1.02423	9.339144693	5.618516398	4.80E-05	0.001885672	2.045920804	50498 [Gene Symbol: Ebi3] [Locus Tag: ] [Chromosome: 17] [Map Location: 17 D|17 29.08 cM] [Description: Epstein-Barr virus induced gene 3] [Gene Type: protein-coding]	Ebi3
13034_at	1.02401	6.921334838	3.013449978	0.008688674	0.074152916	-3.113594526	13034 [Gene Symbol: Ctse] [Locus Tag: ] [Chromosome: 1] [Map Location: 1 F|1 57.14 cM] [Description: cathepsin E] [Gene Type: protein-coding]	Ctse
15051_at	1.02312	10.21975402	4.582032923	0.000354893	0.007864955	0.040273955	15051 [Gene Symbol: H2-T9] [Locus Tag: ] [Chromosome: 17] [Map Location: 17 B1|17] [Description: histocompatibility 2, T region locus 9] [Gene Type: protein-coding]	H2-T9
66949_at	1.02221	9.089340789	5.539010573	5.57E-05	0.002098495	1.896639042	66949 [Gene Symbol: Trim59] [Locus Tag: ] [Chromosome: 3] [Map Location: 3|3 E2] [Description: tripartite motif-containing 59] [Gene Type: protein-coding]	Trim59
12777_at	1.02166	6.619406874	5.769288217	3.63E-05	0.001530666	2.326698852	12777 [Gene Symbol: Ccr10] [Locus Tag: RP23-281C18.3] [Chromosome: 11] [Map Location: 11 D|11 64.34 cM] [Description: chemokine (C-C motif) receptor 10] [Gene Type: protein-coding]	Ccr10
16149_at	1.02138	14.94089549	4.597572495	0.000344085	0.007692027	0.071179196	16149 [Gene Symbol: Cd74] [Locus Tag: ] [Chromosome: 18] [Map Location: 18 E1|18 34.41 cM] [Description: CD74 antigen (invariant polypeptide of major histocompatibility complex, class II antigen-associated)] [Gene Type: protein-coding]	Cd74
81013_at	1.01963	7.408744773	6.372408178	1.22E-05	0.000697201	3.418430664	81013 [Gene Symbol: Vmn1r65] [Locus Tag: ] [Chromosome: 7] [Map Location: 7 A1|7] [Description: vomeronasal 1 receptor 65] [Gene Type: protein-coding]	Vmn1r65
23921_at	1.01645	8.15479939	7.639214545	1.46E-06	0.00014508	5.542488923	23921 [Gene Symbol: Sh2b2] [Locus Tag: ] [Chromosome: 5] [Map Location: 5|5 G1] [Description: SH2B adaptor protein 2] [Gene Type: protein-coding]	Sh2b2
12518_at	1.01455	8.344116482	3.740766145	0.001951652	0.026559602	-1.654059957	12518 [Gene Symbol: Cd79a] [Locus Tag: ] [Chromosome: 7] [Map Location: 7 A3|7 13.49 cM] [Description: CD79A antigen (immunoglobulin-associated alpha)] [Gene Type: protein-coding]	Cd79a
547253_at	1.01368	11.85232909	10.56156101	2.30E-08	7.78E-06	9.629071966	547253 [Gene Symbol: Parp14] [Locus Tag: ] [Chromosome: 16] [Map Location: 16 B3|16] [Description: poly (ADP-ribose) polymerase family, member 14] [Gene Type: protein-coding]	Parp14
17390_at	1.00978	10.04602844	4.043836009	0.001050043	0.017163183	-1.040423268	17390 [Gene Symbol: Mmp2] [Locus Tag: ] [Chromosome: 8] [Map Location: 8 C5|8 44.99 cM] [Description: matrix metallopeptidase 2] [Gene Type: protein-coding]	Mmp2
21950_at	1.00613	8.375532022	5.739528338	3.83E-05	0.001588448	2.271520633	21950 [Gene Symbol: Tnfsf9] [Locus Tag: ] [Chromosome: 17] [Map Location: 17 D|17] [Description: tumor necrosis factor (ligand) superfamily, member 9] [Gene Type: protein-coding]	Tnfsf9
72042_at	1.00591	13.50086707	6.773256217	6.10E-06	0.000407033	4.115389987	72042 [Gene Symbol: Cotl1] [Locus Tag: ] [Chromosome: 8] [Map Location: 8 E1|8] [Description: coactosin-like 1 (Dictyostelium)] [Gene Type: protein-coding]	Cotl1
20371_at	1.00044	6.61876383	8.432970182	4.30E-07	6.49E-05	6.758883995	20371 [Gene Symbol: Foxp3] [Locus Tag: RP23-54C14.1] [Chromosome: X] [Map Location: X A1.1|X 3.41 cM] [Description: forkhead box P3] [Gene Type: protein-coding]	Foxp3
11501_at	0.996305	11.53605598	6.367866182	1.23E-05	0.000700124	3.410401273	11501 [Gene Symbol: Adam8] [Locus Tag: ] [Chromosome: 7] [Map Location: 7|7 F3-F5] [Description: a disintegrin and metallopeptidase domain 8] [Gene Type: protein-coding]	Adam8
546213_at	0.995433	6.410576647	5.585518476	5.10E-05	0.001970433	1.984064406	546213 [Gene Symbol: Igkv4-53] [Locus Tag: ] [Chromosome: 6] [Map Location: 6 C1|6] [Description: immunoglobulin kappa variable 4-53] [Gene Type: other]	Igkv4-53
17916_at	0.991802	10.47236377	4.816334945	0.00022324	0.005695664	0.503942455	17916 [Gene Symbol: Myo1f] [Locus Tag: ] [Chromosome: 17] [Map Location: 17 B-C|17 17.98 cM] [Description: myosin IF] [Gene Type: protein-coding]	Myo1f
100529082_at	0.988099	14.5197249	4.675047001	0.00029503	0.006986718	0.224947827	100529082 [Gene Symbol: Gm11127] [Locus Tag: ] [Chromosome: 17] [Map Location: 17 B1|17 18.88 cM] [Description: predicted gene 11127] [Gene Type: protein-coding]	Gm11127
19124_at	0.986903	9.998968176	9.488916599	9.48E-08	2.26E-05	8.249924112	19124 [Gene Symbol: Procr] [Locus Tag: RP23-388H13.2] [Chromosome: 2] [Map Location: 2|2 H1-3] [Description: protein C receptor, endothelial] [Gene Type: protein-coding]	Procr
171285_at	0.982764	8.463670558	6.781624307	6.01E-06	0.000402368	4.129693431	171285 [Gene Symbol: Havcr2] [Locus Tag: RP23-248K2.7] [Chromosome: 11] [Map Location: 11 B1.1|11] [Description: hepatitis A virus cellular receptor 2] [Gene Type: protein-coding]	Havcr2
77125_at	0.98256	12.56748271	5.115982919	0.000124525	0.003780739	1.088831528	77125 [Gene Symbol: Il33] [Locus Tag: ] [Chromosome: 19] [Map Location: 19|19 C2] [Description: interleukin 33] [Gene Type: protein-coding]	Il33
105855_at	0.982165	10.48237853	6.956111573	4.47E-06	0.000323467	4.425647901	105855 [Gene Symbol: Nckap1l] [Locus Tag: ] [Chromosome: 15] [Map Location: 15 F3|15] [Description: NCK associated protein 1 like] [Gene Type: protein-coding]	Nckap1l
12703_at	0.981977	9.378749082	7.18473844	3.06E-06	0.000245041	4.806821609	12703 [Gene Symbol: Socs1] [Locus Tag: ] [Chromosome: 16] [Map Location: 16 A1|16 5.81 cM] [Description: suppressor of cytokine signaling 1] [Gene Type: protein-coding]	Socs1
12362_at	0.981895	10.18644039	5.789919584	3.49E-05	0.001480246	2.364881076	12362 [Gene Symbol: Casp1] [Locus Tag: ] [Chromosome: 9] [Map Location: 9 A1|9 2.46 cM] [Description: caspase 1] [Gene Type: protein-coding]	Casp1
64099_at	0.98161	8.164413521	4.898639577	0.000189968	0.005070465	0.665554927	64099 [Gene Symbol: Parvg] [Locus Tag: RP23-23A6.2] [Chromosome: 15] [Map Location: 15 E2|15] [Description: parvin, gamma] [Gene Type: protein-coding]	Parvg
21928_at	0.978864	10.39035389	7.04561569	3.85E-06	0.000290512	4.575762961	21928 [Gene Symbol: Tnfaip2] [Locus Tag: ] [Chromosome: 12] [Map Location: 12 F1|12 60.99 cM] [Description: tumor necrosis factor, alpha-induced protein 2] [Gene Type: protein-coding]	Tnfaip2
219144_at	0.97843	7.10831669	4.738374342	0.000260299	0.006370771	0.350233353	219144 [Gene Symbol: Arl11] [Locus Tag: ] [Chromosome: 14] [Map Location: 14 D1|14] [Description: ADP-ribosylation factor-like 11] [Gene Type: protein-coding]	Arl11
21973_at	0.975125	7.171771372	4.930128414	0.00017863	0.004845452	0.727199636	21973 [Gene Symbol: Top2a] [Locus Tag: RP23-333D2.5] [Chromosome: 11] [Map Location: 11 D|11 62.91 cM] [Description: topoisomerase (DNA) II alpha] [Gene Type: protein-coding]	Top2a
15024_at	0.974089	9.856249574	4.290801394	0.000636352	0.011982224	-0.542361709	15024 [Gene Symbol: H2-T10] [Locus Tag: ] [Chromosome: 17] [Map Location: 17 B1|17 18.93 cM] [Description: histocompatibility 2, T region locus 10] [Gene Type: protein-coding]	H2-T10
12842_at	0.973461	12.98308316	5.225374917	0.0001009	0.003249943	1.299832777	12842 [Gene Symbol: Col1a1] [Locus Tag: RP23-112C19.9] [Chromosome: 11] [Map Location: 11 D|11 59.01 cM] [Description: collagen, type I, alpha 1] [Gene Type: protein-coding]	Col1a1
20351_at	0.973177	12.56403509	6.435801399	1.09E-05	0.000636985	3.530189572	20351 [Gene Symbol: Sema4a] [Locus Tag: ] [Chromosome: 3] [Map Location: 3 F1|3] [Description: sema domain, immunoglobulin domain (Ig), transmembrane domain (TM) and short cytoplasmic domain, (semaphorin) 4A] [Gene Type: protein-coding]	Sema4a
14025_at	0.972843	7.609743958	4.760177761	0.000249338	0.006188685	0.393281187	14025 [Gene Symbol: Bcl11a] [Locus Tag: RP23-365O24.1] [Chromosome: 11] [Map Location: 11 A3.2|11] [Description: B cell CLL/lymphoma 11A (zinc finger protein)] [Gene Type: protein-coding]	Bcl11a
67138_at	0.972668	7.525849446	7.636476454	1.47E-06	0.00014508	5.538143657	67138 [Gene Symbol: Herc6] [Locus Tag: ] [Chromosome: 6] [Map Location: 6 C1|6] [Description: hect domain and RLD 6] [Gene Type: protein-coding]	Herc6
71566_at	0.9724	7.891392063	5.376889391	7.56E-05	0.00264533	1.589691448	71566 [Gene Symbol: Clmp] [Locus Tag: ] [Chromosome: 9] [Map Location: 9 A5.1|9] [Description: CXADR-like membrane protein] [Gene Type: protein-coding]	Clmp
67092_at	0.971352	7.180445524	9.514762691	9.15E-08	2.24E-05	8.284701928	67092 [Gene Symbol: Gatm] [Locus Tag: RP23-101F14.1] [Chromosome: 2] [Map Location: 2 E5|2 60.63 cM] [Description: glycine amidinotransferase (L-arginine:glycine amidinotransferase)] [Gene Type: protein-coding]	Gatm
17387_at	0.971095	8.520652176	6.564068375	8.74E-06	0.000532261	3.754554062	17387 [Gene Symbol: Mmp14] [Locus Tag: ] [Chromosome: 14] [Map Location: 14 C2|14 27.79 cM] [Description: matrix metallopeptidase 14 (membrane-inserted)] [Gene Type: protein-coding]	Mmp14
234199_at	0.97096	6.63178439	5.924652463	2.73E-05	0.001245496	2.612794502	234199 [Gene Symbol: Fgl1] [Locus Tag: ] [Chromosome: 8] [Map Location: 8 A4|8] [Description: fibrinogen-like protein 1] [Gene Type: protein-coding]	Fgl1
100040462_at	0.969197	11.46730788	6.223475416	1.59E-05	0.000845975	3.153610256	100040462 [Gene Symbol: Mndal] [Locus Tag: ] [Chromosome: 1] [Map Location: 1 H3|1] [Description: myeloid nuclear differentiation antigen like] [Gene Type: protein-coding]	Mndal
16424_at	0.968493	6.9906552	10.7392527	1.84E-08	6.67E-06	9.845379286	16424 [Gene Symbol: Itih1] [Locus Tag: ] [Chromosome: 14] [Map Location: 14|14 A2-C1] [Description: inter-alpha trypsin inhibitor, heavy chain 1] [Gene Type: protein-coding]	Itih1
14038_at	0.968342	7.072971345	3.187152577	0.006089045	0.058599065	-2.769211369	14038 [Gene Symbol: Wfdc18] [Locus Tag: RP23-430I21.2] [Chromosome: 11] [Map Location: 11 C|11] [Description: WAP four-disulfide core domain 18] [Gene Type: protein-coding]	Wfdc18
170677_at	0.964756	6.436122028	4.700155325	0.000280723	0.006744284	0.274666278	170677 [Gene Symbol: Cdhr1] [Locus Tag: ] [Chromosome: 14] [Map Location: 14 B|14] [Description: cadherin-related family member 1] [Gene Type: protein-coding]	Cdhr1
56193_at	0.964003	11.91205175	6.901646023	4.90E-06	0.000347336	4.333736529	56193 [Gene Symbol: Plek] [Locus Tag: RP23-348N2.1] [Chromosome: 11] [Map Location: 11 A2|11 9.41 cM] [Description: pleckstrin] [Gene Type: protein-coding]	Plek
73346_at	0.963953	7.964265415	6.003474281	2.36E-05	0.001130199	2.756664711	73346 [Gene Symbol: 1700039I01Rik] [Locus Tag: ] [Chromosome: 1] [Map Location: 1 C2|1] [Description: RIKEN cDNA 1700039I01 gene] [Gene Type: protein-coding]	1700039I01Rik
56702_at	0.959254	8.494888729	5.357794116	7.84E-05	0.002715577	1.553317476	56702 [Gene Symbol: Hist1h1b] [Locus Tag: RP23-138F20.13-001] [Chromosome: 13] [Map Location: 13|13 A2-A3] [Description: histone cluster 1, H1b] [Gene Type: protein-coding]	Hist1h1b
15953_at	0.959135	12.47446588	4.763286292	0.000247814	0.006167171	0.399414823	15953 [Gene Symbol: Ifi47] [Locus Tag: RP23-54N20.3] [Chromosome: 11] [Map Location: 11 B1.2|11] [Description: interferon gamma inducible protein 47] [Gene Type: protein-coding]	Ifi47
18792_at	0.95717	6.95979288	6.998964424	4.16E-06	0.000307372	4.49766341	18792 [Gene Symbol: Plau] [Locus Tag: ] [Chromosome: 14] [Map Location: 14 A3|14 11.53 cM] [Description: plasminogen activator, urokinase] [Gene Type: protein-coding]	Plau
21949_at	0.956016	6.617913187	9.00077687	1.88E-07	3.71E-05	7.577967206	21949 [Gene Symbol: Tnfsf8] [Locus Tag: ] [Chromosome: 4] [Map Location: 4 C1|4 34.06 cM] [Description: tumor necrosis factor (ligand) superfamily, member 8] [Gene Type: protein-coding]	Tnfsf8
19264_at	0.954899	9.852365238	4.095468988	0.000945305	0.015924217	-0.936074607	19264 [Gene Symbol: Ptprc] [Locus Tag: ] [Chromosome: 1] [Map Location: 1 E4|1 60.73 cM] [Description: protein tyrosine phosphatase, receptor type, C] [Gene Type: protein-coding]	Ptprc
229499_at	0.954184	6.559424398	4.022049444	0.001097705	0.017668757	-1.084479807	229499 [Gene Symbol: Fcrl1] [Locus Tag: ] [Chromosome: 3] [Map Location: 3 F1|3] [Description: Fc receptor-like 1] [Gene Type: protein-coding]	Fcrl1
17225_at	0.950755	5.857863011	5.427647036	6.87E-05	0.002470555	1.68615419	17225 [Gene Symbol: Mcpt2] [Locus Tag: ] [Chromosome: 14] [Map Location: 14 C3|14 28.19 cM] [Description: mast cell protease 2] [Gene Type: protein-coding]	Mcpt2
65972_at	0.94835	11.76065985	5.727959189	3.92E-05	0.001612818	2.250037695	65972 [Gene Symbol: Ifi30] [Locus Tag: ] [Chromosome: 8] [Map Location: 8 B3.3|8] [Description: interferon gamma inducible protein 30] [Gene Type: protein-coding]	Ifi30
30925_at	0.948102	7.044950124	4.235313639	0.000711852	0.013088696	-0.654007463	30925 [Gene Symbol: Slamf6] [Locus Tag: ] [Chromosome: 1] [Map Location: 1 H3|1 79.54 cM] [Description: SLAM family member 6] [Gene Type: protein-coding]	Slamf6
50909_at	0.942968	12.51603148	7.818300395	1.10E-06	0.00012145	5.824431995	50909 [Gene Symbol: C1ra] [Locus Tag: ] [Chromosome: 6] [Map Location: 6 F2|6] [Description: complement component 1, r subcomponent A] [Gene Type: protein-coding]	C1ra
26411_at	0.942803	9.826596457	4.673896412	0.000295704	0.006986718	0.222668096	26411 [Gene Symbol: Map4k1] [Locus Tag: ] [Chromosome: 7] [Map Location: 7 B1|7] [Description: mitogen-activated protein kinase kinase kinase kinase 1] [Gene Type: protein-coding]	Map4k1
67849_at	0.942335	8.025540463	6.255892441	1.50E-05	0.000809952	3.211520859	67849 [Gene Symbol: Cdca5] [Locus Tag: ] [Chromosome: 19] [Map Location: 19 A|19] [Description: cell division cycle associated 5] [Gene Type: protein-coding]	Cdca5
672511_at	0.931831	9.958191607	9.034799919	1.79E-07	3.56E-05	7.625748874	672511 [Gene Symbol: Rnf213] [Locus Tag: RP23-25M3.4] [Chromosome: 11] [Map Location: 11 E2|11 83.48 cM] [Description: ring finger protein 213] [Gene Type: protein-coding]	Rnf213
100039796_at	0.930613	9.916516101	5.802614305	3.41E-05	0.001464575	2.388346192	100039796 [Gene Symbol: Tgtp2] [Locus Tag: ] [Chromosome: 11] [Map Location: 11 B1.2|11] [Description: T cell specific GTPase 2] [Gene Type: protein-coding]	Tgtp2
12051_at	0.927204	12.20066974	5.225662531	0.000100844	0.003249943	1.300385667	12051 [Gene Symbol: Bcl3] [Locus Tag: ] [Chromosome: 7] [Map Location: 7 A3|7 9.95 cM] [Description: B cell leukemia/lymphoma 3] [Gene Type: protein-coding]	Bcl3
20893_at	0.921391	9.556996098	6.701046594	6.90E-06	0.000447077	3.99154458	20893 [Gene Symbol: Bhlhe40] [Locus Tag: ] [Chromosome: 6] [Map Location: 6|6 E-F1] [Description: basic helix-loop-helix family, member e40] [Gene Type: protein-coding]	Bhlhe40
11839_at	0.921233	8.108308545	3.292142799	0.004908268	0.050112198	-2.559328586	11839 [Gene Symbol: Areg] [Locus Tag: ] [Chromosome: 5] [Map Location: 5 E1|5 44.78 cM] [Description: amphiregulin] [Gene Type: protein-coding]	Areg
20728_at	0.921196	6.923407913	6.834053607	5.50E-06	0.000375251	4.219080729	20728 [Gene Symbol: Spic] [Locus Tag: ] [Chromosome: 10] [Map Location: 10|10 C] [Description: Spi-C transcription factor (Spi-1/PU.1 related)] [Gene Type: protein-coding]	Spic
100043636_at	0.920064	7.812486637	5.349756766	7.96E-05	0.002741717	1.537993713	100043636 [Gene Symbol: AI662270] [Locus Tag: ] [Chromosome: 11] [Map Location: 11 C|11] [Description: expressed sequence AI662270] [Gene Type: miscRNA]	AI662270
27056_at	0.919494	9.77811985	5.88052545	2.96E-05	0.001322685	2.531874571	27056 [Gene Symbol: Irf5] [Locus Tag: ] [Chromosome: 6] [Map Location: 6 A3.3|6 12.36 cM] [Description: interferon regulatory factor 5] [Gene Type: protein-coding]	Irf5
12523_at	0.919344	7.496867039	6.123760649	1.90E-05	0.000968812	2.974542311	12523 [Gene Symbol: Cd84] [Locus Tag: ] [Chromosome: 1] [Map Location: 1 H3|1 79.54 cM] [Description: CD84 antigen] [Gene Type: protein-coding]	Cd84
16391_at	0.915844	12.03931402	9.073258453	1.69E-07	3.46E-05	7.679586562	16391 [Gene Symbol: Irf9] [Locus Tag: ] [Chromosome: 14] [Map Location: 14 C3|14 28.19 cM] [Description: interferon regulatory factor 9] [Gene Type: protein-coding]	Irf9
18034_at	0.911808	10.02075093	11.30659657	9.18E-09	4.29E-06	10.51436029	18034 [Gene Symbol: Nfkb2] [Locus Tag: ] [Chromosome: 19] [Map Location: 19 C3-D2|19 38.8 cM] [Description: nuclear factor of kappa light polypeptide gene enhancer in B cells 2, p49/p100] [Gene Type: protein-coding]	Nfkb2
20555_at	0.908805	6.407803771	6.367224422	1.23E-05	0.000700124	3.409266524	20555 [Gene Symbol: Slfn1] [Locus Tag: RP23-308N3.1] [Chromosome: 11] [Map Location: 11 C|11 50.3 cM] [Description: schlafen 1] [Gene Type: protein-coding]	Slfn1
15170_at	0.907238	10.84602338	4.718792445	0.000270565	0.006565186	0.311532964	15170 [Gene Symbol: Ptpn6] [Locus Tag: ] [Chromosome: 6] [Map Location: 6 F2|6 59.17 cM] [Description: protein tyrosine phosphatase, non-receptor type 6] [Gene Type: protein-coding]	Ptpn6
11815_at	0.907	8.745256085	5.945017885	2.63E-05	0.001211512	2.650049515	11815 [Gene Symbol: Apod] [Locus Tag: ] [Chromosome: 16] [Map Location: 16 B2|16 21.41 cM] [Description: apolipoprotein D] [Gene Type: protein-coding]	Apod
15117_at	0.90406	6.422413669	7.716783182	1.29E-06	0.000136013	5.665154553	15117 [Gene Symbol: Has2] [Locus Tag: ] [Chromosome: 15] [Map Location: 15 D1|15 23.31 cM] [Description: hyaluronan synthase 2] [Gene Type: protein-coding]	Has2
667373_at	0.903852	7.378859867	4.071283642	0.000992975	0.016542085	-0.984940773	667373 [Gene Symbol: Gm14446] [Locus Tag: ] [Chromosome: 19] [Map Location: 19 C1|19] [Description: predicted gene 14446] [Gene Type: protein-coding]	Gm14446
12481_at	0.900686	10.13241157	4.040048197	0.001058176	0.017240176	-1.048081882	12481 [Gene Symbol: Cd2] [Locus Tag: ] [Chromosome: 3] [Map Location: 3 F2.2|3 44.17 cM] [Description: CD2 antigen] [Gene Type: protein-coding]	Cd2
80752_at	0.899527	7.901886734	3.544758658	0.002919519	0.035429891	-2.0507031	80752 [Gene Symbol: Fam20c] [Locus Tag: ] [Chromosome: 5] [Map Location: 5 G2|5] [Description: family with sequence similarity 20, member C] [Gene Type: protein-coding]	Fam20c
240754_at	0.898157	6.364242347	6.41298924	1.14E-05	0.000659836	3.490039253	240754 [Gene Symbol: Lax1] [Locus Tag: ] [Chromosome: 1] [Map Location: 1 E4|1] [Description: lymphocyte transmembrane adaptor 1] [Gene Type: protein-coding]	Lax1
20849_at	0.897775	8.097650433	4.047202128	0.001042869	0.017126595	-1.033617666	20849 [Gene Symbol: Stat4] [Locus Tag: ] [Chromosome: 1] [Map Location: 1 C1.1|1 26.67 cM] [Description: signal transducer and activator of transcription 4] [Gene Type: protein-coding]	Stat4
15212_at	0.897566	12.26531785	8.880245247	2.23E-07	4.16E-05	7.407529394	15212 [Gene Symbol: Hexb] [Locus Tag: ] [Chromosome: 13] [Map Location: 13 D1|13 50.66 cM] [Description: hexosaminidase B] [Gene Type: protein-coding]	Hexb
80901_at	0.897017	9.483768681	6.257843031	1.50E-05	0.000809952	3.215000672	80901 [Gene Symbol: Cxcr6] [Locus Tag: ] [Chromosome: 9] [Map Location: 9 F|9 74.57 cM] [Description: chemokine (C-X-C motif) receptor 6] [Gene Type: protein-coding]	Cxcr6
69431_at	0.896726	6.85879704	4.689085883	0.00028694	0.006880056	0.252754177	69431 [Gene Symbol: 1700022N22Rik] [Locus Tag: ] [Chromosome: 17] [Map Location: 17 A3.3|17] [Description: RIKEN cDNA 1700022N22 gene] [Gene Type: miscRNA]	1700022N22Rik
140497_at	0.896062	10.75614147	4.175488897	0.000803541	0.014287852	-0.77456327	140497 [Gene Symbol: AF251705] [Locus Tag: RP23-331L12.4] [Chromosome: 11] [Map Location: 11 E2|11 80.57 cM] [Description: cDNA sequence AF251705] [Gene Type: protein-coding]	AF251705
434325_at	0.893712	7.724345949	3.280916203	0.005022805	0.051045574	-2.581823085	434325 [Gene Symbol: Tmem221] [Locus Tag: ] [Chromosome: 8] [Map Location: 8 B3.3|8] [Description: transmembrane protein 221] [Gene Type: protein-coding]	Tmem221
268396_at	0.893263	7.970732053	5.662006543	4.42E-05	0.001767592	2.127224461	268396 [Gene Symbol: Sh3pxd2b] [Locus Tag: RP23-375M9.7] [Chromosome: 11] [Map Location: 11 A4|11] [Description: SH3 and PX domains 2B] [Gene Type: protein-coding]	Sh3pxd2b
59126_at	0.892593	9.691562627	9.718424708	6.93E-08	1.83E-05	8.555993575	59126 [Gene Symbol: Nek6] [Locus Tag: RP23-42H18.3] [Chromosome: 2] [Map Location: 2 B|2 24.41 cM] [Description: NIMA (never in mitosis gene a)-related expressed kinase 6] [Gene Type: protein-coding]	Nek6
12489_at	0.891095	7.371279427	5.50412797	5.94E-05	0.002210892	1.830881105	12489 [Gene Symbol: Cd33] [Locus Tag: ] [Chromosome: 7] [Map Location: 7 B4|7 28.25 cM] [Description: CD33 antigen] [Gene Type: protein-coding]	Cd33
13732_at	0.891063	11.45900569	4.412987927	0.000497599	0.009947484	-0.297176234	13732 [Gene Symbol: Emp3] [Locus Tag: ] [Chromosome: 7] [Map Location: 7 B4|7 29.6 cM] [Description: epithelial membrane protein 3] [Gene Type: protein-coding]	Emp3
231932_at	0.890868	6.648364175	3.368721552	0.004193345	0.045087279	-2.405601565	231932 [Gene Symbol: Gimap7] [Locus Tag: ] [Chromosome: 6] [Map Location: 6 B2.3|6] [Description: GTPase, IMAP family member 7] [Gene Type: protein-coding]	Gimap7
269346_at	0.890864	7.874045025	3.59261724	0.002645891	0.033211219	-1.953954061	269346 [Gene Symbol: Slc28a2] [Locus Tag: RP23-173H17.7] [Chromosome: 2] [Map Location: 2|2 E3] [Description: solute carrier family 28 (sodium-coupled nucleoside transporter), member 2] [Gene Type: protein-coding]	Slc28a2
207965_at	0.890193	10.82435408	6.963511564	4.42E-06	0.000320957	4.438102628	207965 [Gene Symbol: Mettl21d] [Locus Tag: ] [Chromosome: 12] [Map Location: 12 C2|12] [Description: methyltransferase like 21D] [Gene Type: protein-coding]	Mettl21d
227659_at	0.888842	8.023501282	3.835764359	0.001606251	0.023102581	-1.461616933	227659 [Gene Symbol: Slc2a6] [Locus Tag: RP23-449M10.2] [Chromosome: 2] [Map Location: 2 A3|2] [Description: solute carrier family 2 (facilitated glucose transporter), member 6] [Gene Type: protein-coding]	Slc2a6
21899_at	0.887843	7.415016959	4.037989889	0.001062622	0.017275789	-1.052243784	21899 [Gene Symbol: Tlr6] [Locus Tag: ] [Chromosome: 5] [Map Location: 5 C3.1|5 33.54 cM] [Description: toll-like receptor 6] [Gene Type: protein-coding]	Tlr6
279572_at	0.887326	10.55635923	3.29042255	0.004925649	0.05026852	-2.562776156	279572 [Gene Symbol: Tlr13] [Locus Tag: RP23-186F4.4] [Chromosome: X] [Map Location: X D|X] [Description: toll-like receptor 13] [Gene Type: protein-coding]	Tlr13
665378_at	0.886412	6.166270984	5.589662897	5.06E-05	0.001963106	1.991841257	665378 [Gene Symbol: Gm7609] [Locus Tag: ] [Chromosome: 1] [Map Location: 1 C5|1] [Description: predicted pseudogene 7609] [Gene Type: protein-coding]	Gm7609
80885_at	0.886332	7.835586306	6.619639239	7.94E-06	0.000494723	3.851024471	80885 [Gene Symbol: Niacr1] [Locus Tag: ] [Chromosome: 5] [Map Location: 5 F|5] [Description: niacin receptor 1] [Gene Type: protein-coding]	Niacr1
272551_at	0.885844	7.234405607	3.894428604	0.0014245	0.021305229	-1.342790774	272551 [Gene Symbol: Gins2] [Locus Tag: ] [Chromosome: 8] [Map Location: 8 E1|8] [Description: GINS complex subunit 2 (Psf2 homolog)] [Gene Type: protein-coding]	Gins2
56417_at	0.88264	10.7583895	10.4665394	2.60E-08	8.49E-06	9.512031732	56417 [Gene Symbol: Adar] [Locus Tag: ] [Chromosome: 3] [Map Location: 3|3 F2] [Description: adenosine deaminase, RNA-specific] [Gene Type: protein-coding]	Adar
20737_at	0.879221	8.905507529	3.433400553	0.003671032	0.041395401	-2.275418482	20737 [Gene Symbol: Spn] [Locus Tag: ] [Chromosome: 7] [Map Location: 7 F3-F4|7 69.35 cM] [Description: sialophorin] [Gene Type: protein-coding]	Spn
14793_at	0.878036	8.101245984	4.85826253	0.0002056	0.005369697	0.586357918	14793 [Gene Symbol: Cdca3] [Locus Tag: ] [Chromosome: 6] [Map Location: 6 F2|6 59.17 cM] [Description: cell division cycle associated 3] [Gene Type: protein-coding]	Cdca3
384009_at	0.877312	8.47096757	5.872980692	3.00E-05	0.001333705	2.518012082	384009 [Gene Symbol: Glipr2] [Locus Tag: RP23-209M8.2] [Chromosome: 4] [Map Location: 4 B1|4] [Description: GLI pathogenesis-related 2] [Gene Type: protein-coding]	Glipr2
108995_at	0.876066	8.99137566	3.001559736	0.008902099	0.075444202	-3.1370129	108995 [Gene Symbol: Tbc1d10c] [Locus Tag: ] [Chromosome: 19] [Map Location: 19 A|19] [Description: TBC1 domain family, member 10c] [Gene Type: protein-coding]	Tbc1d10c
18442_at	0.873569	9.644062513	4.961364483	0.000168071	0.004681557	0.788244938	18442 [Gene Symbol: P2ry2] [Locus Tag: ] [Chromosome: 7] [Map Location: 7|7 F1] [Description: purinergic receptor P2Y, G-protein coupled 2] [Gene Type: protein-coding]	P2ry2
66442_at	0.872868	9.569817343	3.615624582	0.002523662	0.032126431	-1.90741508	66442 [Gene Symbol: Spc25] [Locus Tag: RP23-431D4.3] [Chromosome: 2] [Map Location: 2|2 C3] [Description: SPC25, NDC80 kinetochore complex component, homolog (S. cerevisiae)] [Gene Type: protein-coding]	Spc25
54396_at	0.872717	11.80032477	3.999590653	0.001149139	0.018147881	-1.129910293	54396 [Gene Symbol: Irgm2] [Locus Tag: RP24-499A8.1] [Chromosome: 11] [Map Location: 11 B1.3|11] [Description: immunity-related GTPase family M member 2] [Gene Type: protein-coding]	Irgm2
57781_at	0.872654	7.608457685	7.089103909	3.58E-06	0.000274458	4.648286539	57781 [Gene Symbol: Cd200r1] [Locus Tag: ] [Chromosome: 16] [Map Location: 16|16] [Description: CD200 receptor 1] [Gene Type: protein-coding]	Cd200r1
14961_at	0.871818	16.25274017	5.192910333	0.000107383	0.003391721	1.237361348	14961 [Gene Symbol: H2-Ab1] [Locus Tag: ] [Chromosome: 17] [Map Location: 17 B1|17 17.98 cM] [Description: histocompatibility 2, class II antigen A, beta 1] [Gene Type: protein-coding]	H2-Ab1
237256_at	0.871278	7.301590529	3.378668986	0.004108437	0.044569415	-2.385598745	237256 [Gene Symbol: Zc3h12d] [Locus Tag: ] [Chromosome: 10] [Map Location: 10 A1|10] [Description: zinc finger CCCH type containing 12D] [Gene Type: protein-coding]	Zc3h12d
12182_at	0.86774	9.455464001	6.344865157	1.28E-05	0.000721549	3.369694492	12182 [Gene Symbol: Bst1] [Locus Tag: ] [Chromosome: 5] [Map Location: 5 B3|5 23.84 cM] [Description: bone marrow stromal cell antigen 1] [Gene Type: protein-coding]	Bst1
11799_at	0.866067	7.464718642	5.080365713	0.000133397	0.003941695	1.019829116	11799 [Gene Symbol: Birc5] [Locus Tag: RP23-268N22.2] [Chromosome: 11] [Map Location: 11|11 E2] [Description: baculoviral IAP repeat-containing 5] [Gene Type: protein-coding]	Birc5
22270_at	0.865478	7.484876884	3.622555993	0.002487962	0.031848149	-1.893391167	22270 [Gene Symbol: Upk3a] [Locus Tag: ] [Chromosome: 15] [Map Location: 15 E3|15] [Description: uroplakin 3A] [Gene Type: protein-coding]	Upk3a
16768_at	0.864266	6.558165817	6.516527463	9.50E-06	0.000572228	3.671671151	16768 [Gene Symbol: Lag3] [Locus Tag: ] [Chromosome: 6] [Map Location: 6 F2|6] [Description: lymphocyte-activation gene 3] [Gene Type: protein-coding]	Lag3
18946_at	0.862802	7.317684799	6.921200972	4.75E-06	0.000339023	4.366784793	18946 [Gene Symbol: Pnliprp1] [Locus Tag: ] [Chromosome: 19] [Map Location: 19 D2|19 54.49 cM] [Description: pancreatic lipase related protein 1] [Gene Type: protein-coding]	Pnliprp1
12323_at	0.861244	7.546837224	3.526440582	0.003031608	0.036184143	-2.087710093	12323 [Gene Symbol: Camk2b] [Locus Tag: RP23-340E18.5] [Chromosome: 11] [Map Location: 11 A1|11 3.89 cM] [Description: calcium/calmodulin-dependent protein kinase II, beta] [Gene Type: protein-coding]	Camk2b
319172_at	0.860868	11.47011808	4.745561281	0.000256632	0.006302664	0.36442801	319172 [Gene Symbol: Hist1h2ab] [Locus Tag: ] [Chromosome: 13] [Map Location: 13 A2-A3|13] [Description: histone cluster 1, H2ab] [Gene Type: protein-coding]	Hist1h2ab
16186_at	0.859618	9.825396819	3.342491677	0.004425715	0.046757805	-2.458310122	16186 [Gene Symbol: Il2rg] [Locus Tag: RP23-440J15.2] [Chromosome: X] [Map Location: X D|X 43.9 cM] [Description: interleukin 2 receptor, gamma chain] [Gene Type: protein-coding]	Il2rg
546644_at	0.857046	10.59268615	3.527763964	0.003023368	0.036121288	-2.085037028	546644 [Gene Symbol: Ly6g] [Locus Tag: ] [Chromosome: 15] [Map Location: 15 D3|15] [Description: lymphocyte antigen 6 complex, locus G] [Gene Type: protein-coding]	Ly6g
319236_at	0.856831	8.046064527	8.484781939	3.98E-07	6.28E-05	6.835347977	319236 [Gene Symbol: Trim12c] [Locus Tag: ] [Chromosome: 7] [Map Location: 7 E3|7] [Description: tripartite motif-containing 12C] [Gene Type: protein-coding]	Trim12c
12493_at	0.855436	8.900771248	3.573362931	0.002752739	0.034095498	-1.992888024	12493 [Gene Symbol: Cd37] [Locus Tag: ] [Chromosome: 7] [Map Location: 7 B4|7 29.2 cM] [Description: CD37 antigen] [Gene Type: protein-coding]	Cd37
17345_at	0.855196	9.903225502	6.166905686	1.76E-05	0.000919826	3.052195118	17345 [Gene Symbol: Mki67] [Locus Tag: ] [Chromosome: 7] [Map Location: 7|7 F3-F5] [Description: antigen identified by monoclonal antibody Ki 67] [Gene Type: protein-coding]	Mki67
667277_at	0.854602	8.664352416	3.173409561	0.00626312	0.059732699	-2.79659805	667277 [Gene Symbol: C1rb] [Locus Tag: ] [Chromosome: 6] [Map Location: 6 F2|6] [Description: complement component 1, r subcomponent B] [Gene Type: protein-coding]	C1rb
21810_at	0.854164	12.89176023	5.099006446	0.000128675	0.003846928	1.055960647	21810 [Gene Symbol: Tgfbi] [Locus Tag: ] [Chromosome: 13] [Map Location: 13 B-C1|13 30.09 cM] [Description: transforming growth factor, beta induced] [Gene Type: protein-coding]	Tgfbi
12477_at	0.85147	5.954699084	6.489029084	9.96E-06	0.00059544	3.623582184	12477 [Gene Symbol: Ctla4] [Locus Tag: CH29-120A16.2] [Chromosome: 1] [Map Location: 1 C|1 30.58 cM] [Description: cytotoxic T-lymphocyte-associated protein 4] [Gene Type: protein-coding]	Ctla4
229841_at	0.8497	8.410482012	7.548622555	1.69E-06	0.000159799	5.398166613	229841 [Gene Symbol: Cenpe] [Locus Tag: ] [Chromosome: 3] [Map Location: 3 H2|3 62.55 cM] [Description: centromere protein E] [Gene Type: protein-coding]	Cenpe
110033_at	0.849679	8.551339219	4.993674816	0.000157824	0.004476023	0.85127838	110033 [Gene Symbol: Kif22] [Locus Tag: ] [Chromosome: 7] [Map Location: 7 F3|7 69.29 cM] [Description: kinesin family member 22] [Gene Type: protein-coding]	Kif22
104681_at	0.849347	7.704049387	5.214027363	0.000103119	0.003299931	1.278011102	104681 [Gene Symbol: Slc16a6] [Locus Tag: RP23-465A12.4] [Chromosome: 11] [Map Location: 11 E1|11] [Description: solute carrier family 16 (monocarboxylic acid transporters), member 6] [Gene Type: protein-coding]	Slc16a6
20377_at	0.849025	7.937659144	5.682957421	4.26E-05	0.001714216	2.166301359	20377 [Gene Symbol: Sfrp1] [Locus Tag: ] [Chromosome: 8] [Map Location: 8 A2|8 11.48 cM] [Description: secreted frizzled-related protein 1] [Gene Type: protein-coding]	Sfrp1
12266_at	0.847332	15.92974013	7.352604425	2.32E-06	0.000199919	5.081946561	12266 [Gene Symbol: C3] [Locus Tag: ] [Chromosome: 17] [Map Location: 17 E1-E3|17 29.72 cM] [Description: complement component 3] [Gene Type: protein-coding]	C3
109032_at	0.847127	11.72103403	5.472065728	6.31E-05	0.002320005	1.770300557	109032 [Gene Symbol: Sp110] [Locus Tag: ] [Chromosome: 1] [Map Location: 1 C5|1] [Description: Sp110 nuclear body protein] [Gene Type: protein-coding]	Sp110
20419_at	0.846065	7.230005208	5.978932827	2.47E-05	0.001172428	2.711963021	20419 [Gene Symbol: Shcbp1] [Locus Tag: ] [Chromosome: 8] [Map Location: 8|8 A1.2] [Description: Shc SH2-domain binding protein 1] [Gene Type: protein-coding]	Shcbp1
20491_at	0.844713	9.177235567	3.321897207	0.004617111	0.048212863	-2.49965615	20491 [Gene Symbol: Sla] [Locus Tag: ] [Chromosome: 15] [Map Location: 15 D2|15 29.3 cM] [Description: src-like adaptor] [Gene Type: protein-coding]	Sla
13733_at	0.84419	9.685079693	4.170869703	0.000811103	0.014359235	-0.783878942	13733 [Gene Symbol: Emr1] [Locus Tag: ] [Chromosome: 17] [Map Location: 17 D|17 29.8 cM] [Description: EGF-like module containing, mucin-like, hormone receptor-like sequence 1] [Gene Type: protein-coding]	Emr1
14581_at	0.84369	7.290088127	5.152276006	0.000116111	0.003601801	1.158992112	14581 [Gene Symbol: Gfi1] [Locus Tag: ] [Chromosome: 5] [Map Location: 5 F|5 52.23 cM] [Description: growth factor independent 1] [Gene Type: protein-coding]	Gfi1
14528_at	0.842853	9.913047531	9.149545431	1.52E-07	3.21E-05	7.785838808	14528 [Gene Symbol: Gch1] [Locus Tag: ] [Chromosome: 14] [Map Location: 14 C2-3|14 24.6 cM] [Description: GTP cyclohydrolase 1] [Gene Type: protein-coding]	Gch1
18826_at	0.842668	11.65936949	8.982399007	1.93E-07	3.78E-05	7.552097508	18826 [Gene Symbol: Lcp1] [Locus Tag: ] [Chromosome: 14] [Map Location: 14 D3|14 39.63 cM] [Description: lymphocyte cytosolic protein 1] [Gene Type: protein-coding]	Lcp1
16643_at	0.841426	8.165974322	4.055412256	0.001025578	0.016899776	-1.01702002	16643 [Gene Symbol: Klrd1] [Locus Tag: ] [Chromosome: 6] [Map Location: 6 F3|6 63.42 cM] [Description: killer cell lectin-like receptor, subfamily D, member 1] [Gene Type: protein-coding]	Klrd1
110454_at	0.841006	14.3359995	4.821986761	0.000220774	0.005668475	0.515062387	110454 [Gene Symbol: Ly6a] [Locus Tag: ] [Chromosome: 15] [Map Location: 15 D3|15 34.29 cM] [Description: lymphocyte antigen 6 complex, locus A] [Gene Type: protein-coding]	Ly6a
12363_at	0.840571	11.19413632	4.494907772	0.000422277	0.008880242	-0.133370021	12363 [Gene Symbol: Casp4] [Locus Tag: ] [Chromosome: 9] [Map Location: 9 A1|9 2.46 cM] [Description: caspase 4, apoptosis-related cysteine peptidase] [Gene Type: protein-coding]	Casp4
19219_at	0.838646	7.259211152	8.008254037	8.20E-07	0.000103751	6.118657778	19219 [Gene Symbol: Ptger4] [Locus Tag: ] [Chromosome: 15] [Map Location: 15 A1|15 1.99 cM] [Description: prostaglandin E receptor 4 (subtype EP4)] [Gene Type: protein-coding]	Ptger4
70024_at	0.837513	7.495439745	6.997234888	4.18E-06	0.000307372	4.494761974	70024 [Gene Symbol: Mcm10] [Locus Tag: RP23-379M5.1] [Chromosome: 2] [Map Location: 2 A1|2] [Description: minichromosome maintenance deficient 10 (S. cerevisiae)] [Gene Type: protein-coding]	Mcm10
20135_at	0.836904	9.758676378	6.026839417	2.27E-05	0.001092895	2.799145517	20135 [Gene Symbol: Rrm2] [Locus Tag: ] [Chromosome: 12] [Map Location: 12 A1.3|12 8.5 cM] [Description: ribonucleotide reductase M2] [Gene Type: protein-coding]	Rrm2
17948_at	0.836892	8.978275332	4.151469693	0.00084366	0.014721021	-0.823014273	17948 [Gene Symbol: Naip2] [Locus Tag: RP23-333E24.2] [Chromosome: 13] [Map Location: 13 D1|13 53.01 cM] [Description: NLR family, apoptosis inhibitory protein 2] [Gene Type: protein-coding]	Naip2
17242_at	0.835336	9.061122072	6.762950193	6.21E-06	0.000410644	4.097760216	17242 [Gene Symbol: Mdk] [Locus Tag: RP23-273F8.3] [Chromosome: 2] [Map Location: 2 E1|2 50.63 cM] [Description: midkine] [Gene Type: protein-coding]	Mdk
244911_at	0.833209	7.766180889	7.665985406	1.40E-06	0.00014189	5.584918432	244911 [Gene Symbol: C2cd4a] [Locus Tag: ] [Chromosome: 9] [Map Location: 9 C|9] [Description: C2 calcium-dependent domain containing 4A] [Gene Type: protein-coding]	C2cd4a
216161_at	0.832546	8.318271486	8.956589817	2.00E-07	3.89E-05	7.515695843	216161 [Gene Symbol: Sbno2] [Locus Tag: ] [Chromosome: 10] [Map Location: 10 C1|10] [Description: strawberry notch homolog 2 (Drosophila)] [Gene Type: protein-coding]	Sbno2
14663_at	0.832545	6.411259596	3.305679699	0.004773607	0.049317801	-2.532189904	14663 [Gene Symbol: Glycam1] [Locus Tag: ] [Chromosome: 15] [Map Location: 15 F3|15 59.03 cM] [Description: glycosylation dependent cell adhesion molecule 1] [Gene Type: protein-coding]	Glycam1
70870_at	0.832406	7.405553268	3.802885632	0.001718192	0.024235282	-1.528222655	70870 [Gene Symbol: 4921516I12Rik] [Locus Tag: ] [Chromosome: 12] [Map Location: 12|12] [Description: RIKEN cDNA 4921516I12 gene] [Gene Type: protein-coding]	4921516I12Rik
321019_at	0.832047	7.505709752	4.816747182	0.000223059	0.005695664	0.504753639	321019 [Gene Symbol: Gpr183] [Locus Tag: ] [Chromosome: 14] [Map Location: 14 E5|14] [Description: G protein-coupled receptor 183] [Gene Type: protein-coding]	Gpr183
67596_at	0.829152	6.654441963	5.185019841	0.000109023	0.003425702	1.222158688	67596 [Gene Symbol: Tespa1] [Locus Tag: ] [Chromosome: 10] [Map Location: 10 D3|10] [Description: thymocyte expressed, positive selection associated 1] [Gene Type: protein-coding]	Tespa1
12449_at	0.828852	8.086501402	6.008993062	2.34E-05	0.001123374	2.766705451	12449 [Gene Symbol: Ccnf] [Locus Tag: ] [Chromosome: 17] [Map Location: 17 A3.3|17 12.32 cM] [Description: cyclin F] [Gene Type: protein-coding]	Ccnf
319887_at	0.827466	11.38150155	6.834460765	5.50E-06	0.000375251	4.219773351	319887 [Gene Symbol: E030030I06Rik] [Locus Tag: ] [Chromosome: 10] [Map Location: 10 A3|10] [Description: RIKEN cDNA E030030I06 gene] [Gene Type: protein-coding]	E030030I06Rik
20897_at	0.827217	6.423735021	3.540244566	0.002946749	0.035610401	-2.059824005	20897 [Gene Symbol: Stra6] [Locus Tag: ] [Chromosome: 9] [Map Location: 9|9 C] [Description: stimulated by retinoic acid gene 6] [Gene Type: protein-coding]	Stra6
21942_at	0.825023	8.860967125	7.51577827	1.78E-06	0.000167152	5.345558613	21942 [Gene Symbol: Tnfrsf9] [Locus Tag: RP23-272N19.6] [Chromosome: 4] [Map Location: 4 E2|4 81.52 cM] [Description: tumor necrosis factor receptor superfamily, member 9] [Gene Type: protein-coding]	Tnfrsf9
12825_at	0.823626	13.3254448	3.283247974	0.004998799	0.050844154	-2.577151912	12825 [Gene Symbol: Col3a1] [Locus Tag: ] [Chromosome: 1] [Map Location: 1 C1.1|1 23.67 cM] [Description: collagen, type III, alpha 1] [Gene Type: protein-coding]	Col3a1
15978_at	0.822929	6.639316299	3.364542857	0.004229533	0.045328004	-2.414002118	15978 [Gene Symbol: Ifng] [Locus Tag: ] [Chromosome: 10] [Map Location: 10 D2|10 66.75 cM] [Description: interferon gamma] [Gene Type: protein-coding]	Ifng
72318_at	0.819795	12.04521113	4.362381511	0.000550872	0.01076439	-0.398607509	72318 [Gene Symbol: Cyth4] [Locus Tag: ] [Chromosome: 15] [Map Location: 15 E1|15] [Description: cytohesin 4] [Gene Type: protein-coding]	Cyth4
319504_at	0.819556	8.871043079	5.070852927	0.000135875	0.003985828	1.001375061	319504 [Gene Symbol: Nrcam] [Locus Tag: ] [Chromosome: 12] [Map Location: 12 B3|12 20.71 cM] [Description: neuron-glia-CAM-related cell adhesion molecule] [Gene Type: protein-coding]	Nrcam
12684_at	0.819247	7.867416999	7.002894671	4.14E-06	0.000306326	4.504255125	12684 [Gene Symbol: Cideb] [Locus Tag: ] [Chromosome: 14] [Map Location: 14|14 C1] [Description: cell death-inducing DNA fragmentation factor, alpha subunit-like effector B] [Gene Type: protein-coding]	Cideb
100043726_at	0.819201	7.090211788	3.821583486	0.001653599	0.023584421	-1.490344217	100043726 [Gene Symbol: Gm4610] [Locus Tag: ] [Chromosome: 3] [Map Location: 3 G1|3] [Description: predicted gene 4610] [Gene Type: miscRNA]	Gm4610
24055_at	0.818873	10.32176325	6.027312011	2.26E-05	0.001092895	2.800003965	24055 [Gene Symbol: Sh3bp2] [Locus Tag: ] [Chromosome: 5] [Map Location: 5 B2|5] [Description: SH3-domain binding protein 2] [Gene Type: protein-coding]	Sh3bp2
80291_at	0.818122	10.03140011	6.093118163	2.01E-05	0.001000619	2.919232022	80291 [Gene Symbol: Rilpl2] [Locus Tag: ] [Chromosome: 5] [Map Location: 5 F|5] [Description: Rab interacting lysosomal protein-like 2] [Gene Type: protein-coding]	Rilpl2
51797_at	0.817158	11.64995813	6.23452885	1.56E-05	0.000834959	3.173373186	51797 [Gene Symbol: Ctps] [Locus Tag: RP23-106K5.3] [Chromosome: 4] [Map Location: 4 D2.2|4 56.52 cM] [Description: cytidine 5'-triphosphate synthase] [Gene Type: protein-coding]	Ctps
237436_at	0.817074	6.705895515	6.304727762	1.38E-05	0.000762274	3.298478997	237436 [Gene Symbol: Gas2l3] [Locus Tag: ] [Chromosome: 10] [Map Location: 10 C2|10] [Description: growth arrest-specific 2 like 3] [Gene Type: protein-coding]	Gas2l3
11720_at	0.815378	8.019476566	4.529274603	0.000394254	0.008504482	-0.064802403	11720 [Gene Symbol: Mat1a] [Locus Tag: ] [Chromosome: 14] [Map Location: 14|14 C1] [Description: methionine adenosyltransferase I, alpha] [Gene Type: protein-coding]	Mat1a
53314_at	0.812721	9.927965544	5.365572371	7.72E-05	0.00268342	1.56813955	53314 [Gene Symbol: Batf] [Locus Tag: ] [Chromosome: 12] [Map Location: 12 D2|12] [Description: basic leucine zipper transcription factor, ATF-like] [Gene Type: protein-coding]	Batf
226652_at	0.807367	9.15365296	4.268042396	0.000666278	0.01239145	-0.588133602	226652 [Gene Symbol: Arhgap30] [Locus Tag: ] [Chromosome: 1] [Map Location: 1 H3|1] [Description: Rho GTPase activating protein 30] [Gene Type: protein-coding]	Arhgap30
27027_at	0.807061	7.232007368	3.888436416	0.001442069	0.021501794	-1.354926564	27027 [Gene Symbol: Tspan32] [Locus Tag: ] [Chromosome: 7] [Map Location: 7 F5|7 88.09 cM] [Description: tetraspanin 32] [Gene Type: protein-coding]	Tspan32
230073_at	0.806967	10.00515478	8.458372564	4.14E-07	6.40E-05	6.796416875	230073 [Gene Symbol: Ddx58] [Locus Tag: RP23-9F23.2] [Chromosome: 4] [Map Location: 4 A5|4] [Description: DEAD (Asp-Glu-Ala-Asp) box polypeptide 58] [Gene Type: protein-coding]	Ddx58
20557_at	0.804143	6.477997847	6.71139755	6.78E-06	0.000442748	4.009343387	20557 [Gene Symbol: Slfn3] [Locus Tag: RP23-381B19.1] [Chromosome: 11] [Map Location: 11 C|11] [Description: schlafen 3] [Gene Type: protein-coding]	Slfn3
17910_at	0.804142	7.279292814	6.254585762	1.51E-05	0.000809952	3.209189465	17910 [Gene Symbol: Myo15] [Locus Tag: RP23-135F6.4] [Chromosome: 11] [Map Location: 11 B2|11 37.81 cM] [Description: myosin XV] [Gene Type: protein-coding]	Myo15
74174_at	0.803648	5.915780356	6.56449913	8.74E-06	0.000532261	3.755303557	74174 [Gene Symbol: Gtsf1] [Locus Tag: ] [Chromosome: 15] [Map Location: 15 F3|15] [Description: gametocyte specific factor 1] [Gene Type: protein-coding]	Gtsf1
12428_at	0.803583	8.460871556	5.745579	3.79E-05	0.001578866	2.282748985	12428 [Gene Symbol: Ccna2] [Locus Tag: ] [Chromosome: 3] [Map Location: 3 B|3 17.67 cM] [Description: cyclin A2] [Gene Type: protein-coding]	Ccna2
18725_at	0.801181	8.016017709	3.518381703	0.003082277	0.036626925	-2.103986308	18725 [Gene Symbol: Pira2] [Locus Tag: ] [Chromosome: 7] [Map Location: 7 A1|7] [Description: paired-Ig-like receptor A2] [Gene Type: protein-coding]	Pira2
18729_at	0.80016	7.721445912	3.385747296	0.004049064	0.044161525	-2.371360927	18729 [Gene Symbol: Pira6] [Locus Tag: ] [Chromosome: 7] [Map Location: 7 A1|7] [Description: paired-Ig-like receptor A6] [Gene Type: protein-coding]	Pira6
15900_at	0.799845	12.33993606	5.01575834	0.000151193	0.004330582	0.894294581	15900 [Gene Symbol: Irf8] [Locus Tag: ] [Chromosome: 8] [Map Location: 8 E1|8 70.05 cM] [Description: interferon regulatory factor 8] [Gene Type: protein-coding]	Irf8
20204_at	0.79982	7.4896892	6.789079719	5.94E-06	0.000398382	4.142428363	20204 [Gene Symbol: Prrx2] [Locus Tag: RP23-221O14.5] [Chromosome: 2] [Map Location: 2 B|2 21.74 cM] [Description: paired related homeobox 2] [Gene Type: protein-coding]	Prrx2
20612_at	0.799089	6.821288367	7.604897929	1.55E-06	0.00015134	5.487953944	20612 [Gene Symbol: Siglec1] [Locus Tag: RP23-228H14.5] [Chromosome: 2] [Map Location: 2 F-H1|2 63.26 cM] [Description: sialic acid binding Ig-like lectin 1, sialoadhesin] [Gene Type: protein-coding]	Siglec1
270152_at	0.798648	10.29614351	3.920145032	0.001351528	0.020517033	-1.290713705	270152 [Gene Symbol: Amica1] [Locus Tag: ] [Chromosome: 9] [Map Location: 9 A5.2|9] [Description: adhesion molecule, interacts with CXADR antigen 1] [Gene Type: protein-coding]	Amica1
631323_at	0.796858	8.974573342	3.513011956	0.003116509	0.036907308	-2.114829723	631323 [Gene Symbol: Gm12250] [Locus Tag: ] [Chromosome: 11] [Map Location: 11 B1.3|11] [Description: predicted gene 12250] [Gene Type: protein-coding]	Gm12250
67758_at	0.794724	6.384670883	3.79367619	0.001750937	0.024497986	-1.546879358	67758 [Gene Symbol: Aadac] [Locus Tag: ] [Chromosome: 3] [Map Location: 3 D|3] [Description: arylacetamide deacetylase (esterase)] [Gene Type: protein-coding]	Aadac
78151_at	0.79344	9.42941083	4.844102251	0.000211391	0.005485555	0.558543573	78151 [Gene Symbol: 4930404H24Rik] [Locus Tag: RP23-204D17.4] [Chromosome: 2] [Map Location: 2|2] [Description: RIKEN cDNA 4930404H24 gene] [Gene Type: unknown]	4930404H24Rik
56710_at	0.791687	7.157663301	7.282242719	2.60E-06	0.000220367	4.967114069	56710 [Gene Symbol: Dbc1] [Locus Tag: ] [Chromosome: 4] [Map Location: 4|4 C2] [Description: deleted in bladder cancer 1 (human)] [Gene Type: protein-coding]	Dbc1
234779_at	0.791169	11.64164344	4.90755857	0.000186683	0.00502312	0.683026005	234779 [Gene Symbol: Plcg2] [Locus Tag: ] [Chromosome: 8] [Map Location: 8 E1|8 64.26 cM] [Description: phospholipase C, gamma 2] [Gene Type: protein-coding]	Plcg2
19288_at	0.790274	6.309508274	8.712993318	2.85E-07	4.90E-05	7.167987573	19288 [Gene Symbol: Ptx3] [Locus Tag: ] [Chromosome: 3] [Map Location: 3 E1|3 30.25 cM] [Description: pentraxin related gene] [Gene Type: protein-coding]	Ptx3
675749_at	0.789774	8.326180838	3.320119392	0.004634014	0.048327855	-2.503223697	675749 [Gene Symbol: Gm10693] [Locus Tag: ] [Chromosome: 7] [Map Location: 7 A1|7] [Description: predicted pseudogene 10693] [Gene Type: pseudo]	Gm10693
15160_at	0.788908	8.288379617	8.015124115	8.11E-07	0.000103736	6.129206784	15160 [Gene Symbol: Serpind1] [Locus Tag: ] [Chromosome: 16] [Map Location: 16 A3|16 10.74 cM] [Description: serine (or cysteine) peptidase inhibitor, clade D, member 1] [Gene Type: protein-coding]	Serpind1
56792_at	0.788402	7.267339771	5.565508463	5.30E-05	0.002026261	1.946484503	56792 [Gene Symbol: Stap1] [Locus Tag: ] [Chromosome: 5] [Map Location: 5 E1|5] [Description: signal transducing adaptor family member 1] [Gene Type: protein-coding]	Stap1
19332_at	0.787669	8.143683049	4.52790987	0.00039533	0.008512564	-0.067523491	19332 [Gene Symbol: Rab20] [Locus Tag: ] [Chromosome: 8] [Map Location: 8 A1.1|8 5.73 cM] [Description: RAB20, member RAS oncogene family] [Gene Type: protein-coding]	Rab20
239151_at	0.785899	5.963173217	5.370524013	7.65E-05	0.002662127	1.577571337	-	-
19141_at	0.785537	13.91864989	7.03094204	3.95E-06	0.000295886	4.551231209	19141 [Gene Symbol: Lgmn] [Locus Tag: ] [Chromosome: 12] [Map Location: 12 E|12] [Description: legumain] [Gene Type: protein-coding]	Lgmn
215243_at	0.785418	7.516265912	3.009830512	0.008753104	0.074548665	-3.12072555	215243 [Gene Symbol: Traf3ip3] [Locus Tag: RP23-282D4.1] [Chromosome: 1] [Map Location: 1 H6|1] [Description: TRAF3 interacting protein 3] [Gene Type: protein-coding]	Traf3ip3
13041_at	0.783807	8.090338573	3.66294268	0.002289819	0.029865783	-1.811654021	13041 [Gene Symbol: Ctsw] [Locus Tag: ] [Chromosome: 19] [Map Location: 19 A|19] [Description: cathepsin W] [Gene Type: protein-coding]	Ctsw
67177_at	0.781161	9.729102388	3.970347226	0.001219796	0.018895173	-1.189084875	67177 [Gene Symbol: Cdt1] [Locus Tag: ] [Chromosome: 8] [Map Location: 8 E1|8] [Description: chromatin licensing and DNA replication factor 1] [Gene Type: protein-coding]	Cdt1
100043282_at	0.780433	6.608330126	4.392332636	0.000518676	0.010275796	-0.33855485	100043282 [Gene Symbol: Trav3n-3] [Locus Tag: ] [Chromosome: 14] [Map Location: 14 C2|14] [Description: T cell receptor alpha variable 3N-3] [Gene Type: other]	Trav3n-3
319167_at	0.780336	14.21638023	5.519111477	5.78E-05	0.002166094	1.859146252	319167 [Gene Symbol: Hist1h2ag] [Locus Tag: ] [Chromosome: 13] [Map Location: 13 A2-A3|13] [Description: histone cluster 1, H2ag] [Gene Type: protein-coding]	Hist1h2ag
14421_at	0.779433	10.41775022	7.125989748	3.37E-06	0.000260607	4.709587583	14421 [Gene Symbol: B4galnt1] [Locus Tag: ] [Chromosome: 10] [Map Location: 10 D3|10 74.5 cM] [Description: beta-1,4-N-acetyl-galactosaminyl transferase 1] [Gene Type: protein-coding]	B4galnt1
16613_at	0.778678	6.01403731	6.403081568	1.16E-05	0.000668232	3.472578121	16613 [Gene Symbol: Klk1b11] [Locus Tag: ] [Chromosome: 7] [Map Location: 7 B4|7 28.48 cM] [Description: kallikrein 1-related peptidase b11] [Gene Type: protein-coding]	Klk1b11
110006_at	0.776561	10.23539604	6.086454272	2.03E-05	0.001006264	2.907186045	110006 [Gene Symbol: Gusb] [Locus Tag: ] [Chromosome: 5] [Map Location: 5 G1.3|5 68.32 cM] [Description: glucuronidase, beta] [Gene Type: protein-coding]	Gusb
15442_at	0.776227	7.823078478	5.990464347	2.42E-05	0.001150388	2.732977892	15442 [Gene Symbol: Hpse] [Locus Tag: ] [Chromosome: 5] [Map Location: 5 E4|5] [Description: heparanase] [Gene Type: protein-coding]	Hpse
69774_at	0.775149	6.550228301	4.674033914	0.000295623	0.006986718	0.222940543	69774 [Gene Symbol: Ms4a6b] [Locus Tag: ] [Chromosome: 19] [Map Location: ] [Description: membrane-spanning 4-domains, subfamily A, member 6B] [Gene Type: protein-coding]	Ms4a6b
20345_at	0.775077	9.863964307	4.144438026	0.000855787	0.01483669	-0.837203317	20345 [Gene Symbol: Selplg] [Locus Tag: ] [Chromosome: 5] [Map Location: 5 F|5 55.59 cM] [Description: selectin, platelet (p-selectin) ligand] [Gene Type: protein-coding]	Selplg
12229_at	0.774918	7.704440586	4.740454969	0.000259232	0.006353661	0.354343229	12229 [Gene Symbol: Btk] [Locus Tag: RP23-91G19.5] [Chromosome: X] [Map Location: X E3|X 56.18 cM] [Description: Bruton agammaglobulinemia tyrosine kinase] [Gene Type: protein-coding]	Btk
381319_at	0.773284	8.569269646	4.885364426	0.000194967	0.005164191	0.639535273	381319 [Gene Symbol: Batf3] [Locus Tag: ] [Chromosome: 1] [Map Location: 1 H6|1] [Description: basic leucine zipper transcription factor, ATF-like 3] [Gene Type: protein-coding]	Batf3
57914_at	0.773051	12.80926362	6.326725929	1.33E-05	0.000741616	3.337538687	57914 [Gene Symbol: Crlf2] [Locus Tag: ] [Chromosome: 5] [Map Location: 5 F|5] [Description: cytokine receptor-like factor 2] [Gene Type: protein-coding]	Crlf2
14824_at	0.772982	12.55350734	4.839061492	0.000213493	0.005522397	0.548637317	14824 [Gene Symbol: Grn] [Locus Tag: RP23-226P4.4] [Chromosome: 11] [Map Location: 11 D|11 66.29 cM] [Description: granulin] [Gene Type: protein-coding]	Grn
17218_at	0.772434	8.751665843	3.883346773	0.001457164	0.021647131	-1.3652348	17218 [Gene Symbol: Mcm5] [Locus Tag: ] [Chromosome: 8] [Map Location: 8 C1|8] [Description: minichromosome maintenance deficient 5, cell division cycle 46 (S. cerevisiae)] [Gene Type: protein-coding]	Mcm5
11520_at	0.77145	12.70026123	5.966929411	2.53E-05	0.001182697	2.690068472	11520 [Gene Symbol: Plin2] [Locus Tag: RP23-95O1.5] [Chromosome: 4] [Map Location: 4 C4|4 40.69 cM] [Description: perilipin 2] [Gene Type: protein-coding]	Plin2
11647_at	0.769003	8.439103197	4.019725055	0.001102918	0.017729168	-1.089181005	11647 [Gene Symbol: Alpl] [Locus Tag: RP23-277N22.4] [Chromosome: 4] [Map Location: 4 D3|4 70.02 cM] [Description: alkaline phosphatase, liver/bone/kidney] [Gene Type: protein-coding]	Alpl
22368_at	0.765308	10.51372337	9.059092438	1.73E-07	3.50E-05	7.659777043	22368 [Gene Symbol: Trpv2] [Locus Tag: RP23-234K24.7] [Chromosome: 11] [Map Location: 11 B2|11] [Description: transient receptor potential cation channel, subfamily V, member 2] [Gene Type: protein-coding]	Trpv2
107723_at	0.765178	7.974635693	4.06392932	0.001007949	0.016702714	-0.999804252	107723 [Gene Symbol: Slc12a6] [Locus Tag: RP23-208E23.1] [Chromosome: 2] [Map Location: 2 E3|2] [Description: solute carrier family 12, member 6] [Gene Type: protein-coding]	Slc12a6
13175_at	0.764975	7.066444205	9.174059794	1.47E-07	3.13E-05	7.819830284	13175 [Gene Symbol: Dclk1] [Locus Tag: ] [Chromosome: 3] [Map Location: 3|3 D] [Description: doublecortin-like kinase 1] [Gene Type: protein-coding]	Dclk1
11541_at	0.764765	9.280797471	5.427653413	6.87E-05	0.002470555	1.686166289	11541 [Gene Symbol: Adora2b] [Locus Tag: RP23-330N10.1] [Chromosome: 11] [Map Location: 11 B2|11] [Description: adenosine A2b receptor] [Gene Type: protein-coding]	Adora2b
66443_at	0.764647	9.800049152	10.10156546	4.16E-08	1.22E-05	9.053410801	66443 [Gene Symbol: Tnfaip8l1] [Locus Tag: ] [Chromosome: 17] [Map Location: 17|17 D] [Description: tumor necrosis factor, alpha-induced protein 8-like 1] [Gene Type: protein-coding]	Tnfaip8l1
546643_at	0.764634	7.714664915	2.954136133	0.00980571	0.081065652	-3.230191236	546643 [Gene Symbol: I830127L07Rik] [Locus Tag: ] [Chromosome: 15] [Map Location: 15 D3|15] [Description: RIKEN cDNA I830127L07 gene] [Gene Type: protein-coding]	I830127L07Rik
21335_at	0.758413	9.410389773	7.830539246	1.08E-06	0.00012145	5.843538291	21335 [Gene Symbol: Tacc3] [Locus Tag: ] [Chromosome: 5] [Map Location: 5 B2|5] [Description: transforming, acidic coiled-coil containing protein 3] [Gene Type: protein-coding]	Tacc3
211550_at	0.758253	9.230414459	7.891998898	9.82E-07	0.000115825	5.93917271	211550 [Gene Symbol: Tifa] [Locus Tag: ] [Chromosome: 3] [Map Location: 3 G2|3] [Description: TRAF-interacting protein with forkhead-associated domain] [Gene Type: protein-coding]	Tifa
15368_at	0.757613	9.866495466	6.459495618	1.05E-05	0.00061701	3.57181335	15368 [Gene Symbol: Hmox1] [Locus Tag: ] [Chromosome: 8] [Map Location: 8 C1|8 35.59 cM] [Description: heme oxygenase (decycling) 1] [Gene Type: protein-coding]	Hmox1
67844_at	0.75715	10.66483818	5.039533879	0.000144375	0.004179651	0.940546005	67844 [Gene Symbol: Rab32] [Locus Tag: ] [Chromosome: 10] [Map Location: 10 A1|10] [Description: RAB32, member RAS oncogene family] [Gene Type: protein-coding]	Rab32
70789_at	0.755093	6.401394543	5.379819246	7.52E-05	0.002634467	1.595268376	70789 [Gene Symbol: Kynu] [Locus Tag: RP23-303O15.1] [Chromosome: 2] [Map Location: 2|2 C1] [Description: kynureninase (L-kynurenine hydrolase)] [Gene Type: protein-coding]	Kynu
230766_at	0.752373	6.843705062	4.105769424	0.000925716	0.015737386	-0.915269392	230766 [Gene Symbol: Fam167b] [Locus Tag: RP23-151A15.1] [Chromosome: 4] [Map Location: 4 D2.2|4] [Description: family with sequence similarity 167, member B] [Gene Type: protein-coding]	Fam167b
16612_at	0.750784	7.052354001	3.521472082	0.003062747	0.036466212	-2.097745135	16612 [Gene Symbol: Klk1] [Locus Tag: ] [Chromosome: 7] [Map Location: 7 B4|7 28.74 cM] [Description: kallikrein 1] [Gene Type: protein-coding]	Klk1
12442_at	0.75065	9.091658928	4.083278137	0.000969035	0.016243547	-0.960703372	12442 [Gene Symbol: Ccnb2] [Locus Tag: ] [Chromosome: 9] [Map Location: 9 D|9] [Description: cyclin B2] [Gene Type: protein-coding]	Ccnb2
52668_at	0.750439	14.74913415	8.950757172	2.02E-07	3.89E-05	7.507457849	52668 [Gene Symbol: Ifi27l1] [Locus Tag: ] [Chromosome: 12] [Map Location: 12 E|12 52.93 cM] [Description: interferon, alpha-inducible protein 27 like 1] [Gene Type: protein-coding]	Ifi27l1
16154_at	0.748076	9.456936756	4.657609695	0.000305406	0.007132694	0.190385369	16154 [Gene Symbol: Il10ra] [Locus Tag: ] [Chromosome: 9] [Map Location: 9 A5.2|9 24.84 cM] [Description: interleukin 10 receptor, alpha] [Gene Type: protein-coding]	Il10ra
27083_at	0.747626	7.936988507	5.243713512	9.74E-05	0.003173384	1.335065611	27083 [Gene Symbol: Xlr4b] [Locus Tag: RP23-114O19.3] [Chromosome: X] [Map Location: X A7.3|X 37.29 cM] [Description: X-linked lymphocyte-regulated 4B] [Gene Type: protein-coding]	Xlr4b
98365_at	0.747102	10.50444346	8.062792863	7.54E-07	9.79E-05	6.202225757	98365 [Gene Symbol: Slamf9] [Locus Tag: ] [Chromosome: 1] [Map Location: 1 H3|1] [Description: SLAM family member 9] [Gene Type: protein-coding]	Slamf9
66889_at	0.743725	11.73468828	5.352402074	7.92E-05	0.002731845	1.543038068	66889 [Gene Symbol: Rnf128] [Locus Tag: MNCb-3816] [Chromosome: X] [Map Location: X F1|X] [Description: ring finger protein 128] [Gene Type: protein-coding]	Rnf128
216859_at	0.743676	8.430209484	3.822221753	0.001651438	0.023568413	-1.489051218	216859 [Gene Symbol: Acap1] [Locus Tag: RP23-119B10.2] [Chromosome: 11] [Map Location: 11 B3|11] [Description: ArfGAP with coiled-coil, ankyrin repeat and PH domains 1] [Gene Type: protein-coding]	Acap1
17476_at	0.743433	10.6960098	5.888261953	2.92E-05	0.001311346	2.546081205	17476 [Gene Symbol: Mpeg1] [Locus Tag: ] [Chromosome: 19] [Map Location: 19 A|19] [Description: macrophage expressed gene 1] [Gene Type: protein-coding]	Mpeg1
383435_at	0.742897	6.270622285	5.246494439	9.69E-05	0.003171983	1.340404885	383435 [Gene Symbol: Ms4a14] [Locus Tag: ] [Chromosome: 19] [Map Location: 19 A|19] [Description: membrane-spanning 4-domains, subfamily A, member 14] [Gene Type: protein-coding]	Ms4a14
108670_at	0.742588	6.444483991	5.923229445	2.74E-05	0.001246389	2.610189185	108670 [Gene Symbol: Epsti1] [Locus Tag: ] [Chromosome: 14] [Map Location: 14 D3|14] [Description: epithelial stromal interaction 1 (breast)] [Gene Type: protein-coding]	Epsti1
243771_at	0.738207	9.276482889	5.643240526	4.58E-05	0.001815462	2.092172825	243771 [Gene Symbol: Parp12] [Locus Tag: ] [Chromosome: 6] [Map Location: 6 B1|6] [Description: poly (ADP-ribose) polymerase family, member 12] [Gene Type: protein-coding]	Parp12
20259_at	0.737502	7.038446703	4.581475239	0.000355287	0.007866515	0.039164447	20259 [Gene Symbol: Scin] [Locus Tag: ] [Chromosome: 12] [Map Location: 12 B1|12] [Description: scinderin] [Gene Type: protein-coding]	Scin
67951_at	0.73595	11.72720359	3.992818745	0.001165123	0.018305089	-1.143611458	67951 [Gene Symbol: Tubb6] [Locus Tag: ] [Chromosome: 18] [Map Location: 18|18 E1] [Description: tubulin, beta 6 class V] [Gene Type: protein-coding]	Tubb6
16404_at	0.735452	11.37833086	4.609140129	0.00033626	0.007633098	0.094171629	16404 [Gene Symbol: Itga7] [Locus Tag: ] [Chromosome: 10] [Map Location: 10 D3|10 77.2 cM] [Description: integrin alpha 7] [Gene Type: protein-coding]	Itga7
76561_at	0.734535	9.155805054	7.239970365	2.79E-06	0.000229793	4.897786382	76561 [Gene Symbol: Snx7] [Locus Tag: ] [Chromosome: 3] [Map Location: 3|3 G2] [Description: sorting nexin 7] [Gene Type: protein-coding]	Snx7
640793_at	0.734242	5.959217202	7.464636236	1.94E-06	0.00017476	5.263340827	640793 [Gene Symbol: LOC640793] [Locus Tag: ] [Chromosome: Un] [Map Location: ] [Description: schlafen family member 13-like] [Gene Type: protein-coding]	LOC640793
66929_at	0.733475	8.331268355	4.098199372	0.000940072	0.015896721	-0.930559274	66929 [Gene Symbol: Asf1b] [Locus Tag: ] [Chromosome: 8] [Map Location: 8 C3|8] [Description: ASF1 anti-silencing function 1 homolog B (S. cerevisiae)] [Gene Type: protein-coding]	Asf1b
21822_at	0.732743	6.621058016	7.395265721	2.17E-06	0.000190573	5.15122974	21822 [Gene Symbol: Tgtp1] [Locus Tag: RP23-269N23.1] [Chromosome: 11] [Map Location: 11 B1.2|11] [Description: T cell specific GTPase 1] [Gene Type: protein-coding]	Tgtp1
18817_at	0.732645	8.580775912	5.492261765	6.08E-05	0.00225389	1.808475806	18817 [Gene Symbol: Plk1] [Locus Tag: ] [Chromosome: 7] [Map Location: 7 F3|7 65.52 cM] [Description: polo-like kinase 1] [Gene Type: protein-coding]	Plk1
17392_at	0.731812	9.560105254	4.938417729	0.000175762	0.004807539	0.743409839	17392 [Gene Symbol: Mmp3] [Locus Tag: ] [Chromosome: 9] [Map Location: 9 A1|9 2.46 cM] [Description: matrix metallopeptidase 3] [Gene Type: protein-coding]	Mmp3
52276_at	0.731265	7.755301168	4.380030807	0.000531661	0.010464754	-0.363212981	52276 [Gene Symbol: Cdca8] [Locus Tag: RP23-168M5.8] [Chromosome: 4] [Map Location: 4 D2.2|4 57.93 cM] [Description: cell division cycle associated 8] [Gene Type: protein-coding]	Cdca8
233274_at	0.730085	7.653834522	3.333748652	0.004505985	0.047344352	-2.475867096	233274 [Gene Symbol: Siglech] [Locus Tag: ] [Chromosome: 7] [Map Location: 7 B5|7] [Description: sialic acid binding Ig-like lectin H] [Gene Type: protein-coding]	Siglech
19348_at	0.729274	7.552341458	5.466038975	6.39E-05	0.00233943	1.758898384	19348 [Gene Symbol: Kif20a] [Locus Tag: ] [Chromosome: 18] [Map Location: 18 B1|18 18.69 cM] [Description: kinesin family member 20A] [Gene Type: protein-coding]	Kif20a
69810_at	0.726649	7.395121732	3.606541723	0.002571223	0.032481076	-1.92578975	69810 [Gene Symbol: Clec4b1] [Locus Tag: ] [Chromosome: 6] [Map Location: 6 F2|6] [Description: C-type lectin domain family 4, member b1] [Gene Type: protein-coding]	Clec4b1
74568_at	0.726628	8.953685526	4.925637812	0.000180203	0.00487954	0.718414958	74568 [Gene Symbol: Mlkl] [Locus Tag: ] [Chromosome: 8] [Map Location: 8|8 D3] [Description: mixed lineage kinase domain-like] [Gene Type: protein-coding]	Mlkl
100041107_at	0.72642	8.330768617	3.498605641	0.003210241	0.037723047	-2.143914369	100041107 [Gene Symbol: Gm3142] [Locus Tag: ] [Chromosome: 15] [Map Location: 15 D3|15] [Description: predicted gene 3142] [Gene Type: protein-coding]	Gm3142
21934_at	0.726022	10.12998018	6.106566168	1.96E-05	0.000989919	2.943522241	21934 [Gene Symbol: Tnfrsf11a] [Locus Tag: ] [Chromosome: 1] [Map Location: 1 E2.1|1] [Description: tumor necrosis factor receptor superfamily, member 11a] [Gene Type: protein-coding]	Tnfrsf11a
246256_at	0.725719	8.691070904	3.421223362	0.003764143	0.042035532	-2.299949563	246256 [Gene Symbol: Fcgr4] [Locus Tag: ] [Chromosome: 1] [Map Location: 1 H3|1 78.53 cM] [Description: Fc receptor, IgG, low affinity IV] [Gene Type: protein-coding]	Fcgr4
14068_at	0.725339	9.190750738	4.949881742	0.000171875	0.00475063	0.765816189	14068 [Gene Symbol: F7] [Locus Tag: ] [Chromosome: 8] [Map Location: 8 A1.1|8 5.73 cM] [Description: coagulation factor VII] [Gene Type: protein-coding]	F7
67937_at	0.723604	10.51777608	4.418164558	0.000492456	0.009874734	-0.2868106	67937 [Gene Symbol: Tmem59l] [Locus Tag: ] [Chromosome: 8] [Map Location: 8 B3.3|8] [Description: transmembrane protein 59-like] [Gene Type: protein-coding]	Tmem59l
17069_at	0.721885	14.94851255	6.215349706	1.61E-05	0.00085458	3.139070859	17069 [Gene Symbol: Ly6e] [Locus Tag: ] [Chromosome: 15] [Map Location: 15 D3|15 34.29 cM] [Description: lymphocyte antigen 6 complex, locus E] [Gene Type: protein-coding]	Ly6e
434341_at	0.72113	7.893099493	5.935669767	2.67E-05	0.001227657	2.632955903	434341 [Gene Symbol: Nlrc5] [Locus Tag: mCG_131283] [Chromosome: 8] [Map Location: 8 C5|8] [Description: NLR family, CARD domain containing 5] [Gene Type: protein-coding]	Nlrc5
387565_at	0.720797	7.40268921	3.976951166	0.001203464	0.018742801	-1.175719863	387565 [Gene Symbol: Cd300c] [Locus Tag: RP23-331L12.2] [Chromosome: 11] [Map Location: 11 E2|11] [Description: CD300C antigen] [Gene Type: protein-coding]	Cd300c
14969_at	0.719613	15.55054207	3.586193713	0.002681066	0.033478362	-1.966944447	14969 [Gene Symbol: H2-Eb1] [Locus Tag: ] [Chromosome: 17] [Map Location: 17 B1|17 17.98 cM] [Description: histocompatibility 2, class II antigen E beta] [Gene Type: protein-coding]	H2-Eb1
434782_at	0.716977	13.26385587	7.175876984	3.10E-06	0.000245415	4.792186689	434782 [Gene Symbol: Gm5637] [Locus Tag: ] [Chromosome: X] [Map Location: X A6|X] [Description: predicted pseudogene 5637] [Gene Type: protein-coding]	Gm5637
69028_at	0.716234	9.433247749	6.617994956	7.96E-06	0.000494723	3.848176392	69028 [Gene Symbol: Mitd1] [Locus Tag: ] [Chromosome: 1] [Map Location: 1 B|1] [Description: MIT, microtubule interacting and transport, domain containing 1] [Gene Type: protein-coding]	Mitd1
71934_at	0.712236	7.483455634	3.852607512	0.00155179	0.022556217	-1.427497726	71934 [Gene Symbol: Car13] [Locus Tag: ] [Chromosome: 3] [Map Location: 3|3 A2] [Description: carbonic anhydrase 13] [Gene Type: protein-coding]	Car13
21426_at	0.711674	7.096465655	5.040485022	0.000144109	0.004176927	0.94239498	21426 [Gene Symbol: Tfec] [Locus Tag: ] [Chromosome: 6] [Map Location: 6|6 E4-G] [Description: transcription factor EC] [Gene Type: protein-coding]	Tfec
100043314_at	0.711551	5.874880926	6.055735079	2.15E-05	0.001051	2.851575722	100043314 [Gene Symbol: Tigit] [Locus Tag: ] [Chromosome: 16] [Map Location: 16 B4|16] [Description: T cell immunoreceptor with Ig and ITIM domains] [Gene Type: protein-coding]	Tigit
236546_at	0.711324	6.217293828	5.303224992	8.69E-05	0.002912986	1.449119498	236546 [Gene Symbol: AF067061] [Locus Tag: ] [Chromosome: 13] [Map Location: 13|13] [Description: cDNA sequence AF067061] [Gene Type: protein-coding]	AF067061
14999_at	0.711317	13.01868415	7.486030494	1.87E-06	0.00017203	5.297779742	14999 [Gene Symbol: H2-DMb1] [Locus Tag: ] [Chromosome: 17] [Map Location: 17 B1|17 17.98 cM] [Description: histocompatibility 2, class II, locus Mb1] [Gene Type: protein-coding]	H2-DMb1
432486_at	0.711298	10.80582385	7.868602345	1.02E-06	0.000117845	5.902827606	432486 [Gene Symbol: Gnptab] [Locus Tag: ] [Chromosome: 10] [Map Location: 10 C1|10] [Description: N-acetylglucosamine-1-phosphate transferase, alpha and beta subunits] [Gene Type: protein-coding]	Gnptab
13078_at	0.711002	9.247583722	5.848031733	3.14E-05	0.001383418	2.472115839	13078 [Gene Symbol: Cyp1b1] [Locus Tag: ] [Chromosome: 17] [Map Location: 17 E3|17] [Description: cytochrome P450, family 1, subfamily b, polypeptide 1] [Gene Type: protein-coding]	Cyp1b1
18784_at	0.710899	6.363829082	3.590891355	0.002655296	0.033278889	-1.957444479	18784 [Gene Symbol: Pla2g5] [Locus Tag: RP23-352K10.5] [Chromosome: 4] [Map Location: 4 D3|4 70.57 cM] [Description: phospholipase A2, group V] [Gene Type: protein-coding]	Pla2g5
66824_at	0.710071	11.24526114	4.942776096	0.000174274	0.004793544	0.751929908	66824 [Gene Symbol: Pycard] [Locus Tag: ] [Chromosome: 7] [Map Location: 7|7 F4] [Description: PYD and CARD domain containing] [Gene Type: protein-coding]	Pycard
330483_at	0.709576	6.570543773	4.348419595	0.000566572	0.010982813	-0.426621789	330483 [Gene Symbol: Ceacam16] [Locus Tag: ] [Chromosome: 7] [Map Location: 7 A3|7] [Description: carcinoembryonic antigen-related cell adhesion molecule 16] [Gene Type: protein-coding]	Ceacam16
74558_at	0.709076	11.52929156	3.516112894	0.003096695	0.036732176	-2.108567998	74558 [Gene Symbol: Gvin1] [Locus Tag: ] [Chromosome: 7] [Map Location: 7 E3|7] [Description: GTPase, very large interferon inducible 1] [Gene Type: protein-coding]	Gvin1
12236_at	0.70888	7.130144316	3.778051354	0.001807941	0.025107529	-1.578532189	12236 [Gene Symbol: Bub1b] [Locus Tag: RP23-204G5.1] [Chromosome: 2] [Map Location: 2 E5|2] [Description: budding uninhibited by benzimidazoles 1 homolog, beta (S. cerevisiae)] [Gene Type: protein-coding]	Bub1b
19259_at	0.707635	6.102228324	5.259427549	9.45E-05	0.003107038	1.365223626	19259 [Gene Symbol: Ptpn5] [Locus Tag: ] [Chromosome: 7] [Map Location: 7 B3-B5|7 30.7 cM] [Description: protein tyrosine phosphatase, non-receptor type 5] [Gene Type: protein-coding]	Ptpn5
68612_at	0.70755	8.335827381	4.692866966	0.000284801	0.006835501	0.260240152	68612 [Gene Symbol: Ube2c] [Locus Tag: RP23-370H21.6] [Chromosome: 2] [Map Location: 2 H3|2 85.27 cM] [Description: ubiquitin-conjugating enzyme E2C] [Gene Type: protein-coding]	Ube2c
57783_at	0.707288	12.42597484	7.581769302	1.60E-06	0.000156249	5.451105846	57783 [Gene Symbol: Tnip1] [Locus Tag: ] [Chromosome: 11] [Map Location: 11 B1.3|11] [Description: TNFAIP3 interacting protein 1] [Gene Type: protein-coding]	Tnip1
16635_at	0.706681	7.652177414	2.950863327	0.009871285	0.081386165	-3.236607991	16635 [Gene Symbol: Klra4] [Locus Tag: RP23-128D23.4] [Chromosome: 6] [Map Location: 6 F3|6 63.44 cM] [Description: killer cell lectin-like receptor, subfamily A, member 4] [Gene Type: protein-coding]	Klra4
194735_at	0.706515	9.049724627	5.139157948	0.000119082	0.003661246	1.133650469	194735 [Gene Symbol: 4930430D24Rik] [Locus Tag: RP23-322E15.2] [Chromosome: X] [Map Location: X A3.3|X] [Description: RIKEN cDNA 4930430D24 gene] [Gene Type: protein-coding]	4930430D24Rik
20788_at	0.705669	8.722397106	5.486404285	6.15E-05	0.002274825	1.79740922	20788 [Gene Symbol: Srebf2] [Locus Tag: ] [Chromosome: 15] [Map Location: 15 E1|15] [Description: sterol regulatory element binding factor 2] [Gene Type: protein-coding]	Srebf2
233079_at	0.705212	7.91064808	6.539557447	9.12E-06	0.000552644	3.711862232	233079 [Gene Symbol: Ffar2] [Locus Tag: ] [Chromosome: 7] [Map Location: 7 B1|7] [Description: free fatty acid receptor 2] [Gene Type: protein-coding]	Ffar2
12702_at	0.704148	11.94435805	3.098346626	0.007304373	0.065867966	-2.945779522	12702 [Gene Symbol: Socs3] [Locus Tag: RP23-268N22.6] [Chromosome: 11] [Map Location: 11 E2|11] [Description: suppressor of cytokine signaling 3] [Gene Type: protein-coding]	Socs3
66286_at	0.703902	10.59847634	5.444076766	6.66E-05	0.002420149	1.717307992	66286 [Gene Symbol: Sec11c] [Locus Tag: ] [Chromosome: 18] [Map Location: 18 E1|18] [Description: SEC11 homolog C (S. cerevisiae)] [Gene Type: protein-coding]	Sec11c
21826_at	0.703655	6.464469289	7.481922414	1.88E-06	0.000172266	5.291171849	21826 [Gene Symbol: Thbs2] [Locus Tag: ] [Chromosome: 17] [Map Location: 17 A3-B|17 8.95 cM] [Description: thrombospondin 2] [Gene Type: protein-coding]	Thbs2
78416_at	0.70246	8.291046574	3.558077147	0.002840639	0.034881842	-2.02378769	78416 [Gene Symbol: Rnase6] [Locus Tag: ] [Chromosome: 14] [Map Location: 14 C1|14] [Description: ribonuclease, RNase A family, 6] [Gene Type: protein-coding]	Rnase6
20878_at	0.702068	8.335026539	5.073486082	0.000135184	0.003979988	1.006484206	20878 [Gene Symbol: Aurka] [Locus Tag: ] [Chromosome: 2] [Map Location: 2 H3|2 94.84 cM] [Description: aurora kinase A] [Gene Type: protein-coding]	Aurka
16792_at	0.701993	10.91164748	7.215315771	2.91E-06	0.000236107	4.857234923	16792 [Gene Symbol: Laptm5] [Locus Tag: RP23-412B2.5] [Chromosome: 4] [Map Location: 4 D2.3|4] [Description: lysosomal-associated protein transmembrane 5] [Gene Type: protein-coding]	Laptm5
56722_at	0.701402	10.57646795	8.523964056	3.76E-07	6.07E-05	6.892939948	56722 [Gene Symbol: Litaf] [Locus Tag: ] [Chromosome: 16] [Map Location: 16|16 B1-B3] [Description: LPS-induced TN factor] [Gene Type: protein-coding]	Litaf
215632_at	0.700504	7.342291432	3.901409649	0.001404305	0.021029083	-1.328652866	215632 [Gene Symbol: Psd4] [Locus Tag: RP23-218B17.3] [Chromosome: 2] [Map Location: 2 A3|2] [Description: pleckstrin and Sec7 domain containing 4] [Gene Type: protein-coding]	Psd4
100040299_at	0.699964	11.68589756	6.767845961	6.16E-06	0.000408565	4.106136958	100040299 [Gene Symbol: Gm2696] [Locus Tag: ] [Chromosome: 10] [Map Location: 10 C1|10] [Description: predicted gene 2696] [Gene Type: protein-coding]	Gm2696
16428_at	0.699838	7.269167348	5.161290154	0.000114113	0.003553458	1.176394053	16428 [Gene Symbol: Itk] [Locus Tag: RP23-273O7.1] [Chromosome: 11] [Map Location: 11 B1.1|11 27.75 cM] [Description: IL2 inducible T cell kinase] [Gene Type: protein-coding]	Itk
383766_at	0.69842	7.520742351	4.669477378	0.000298304	0.007034217	0.213911277	383766 [Gene Symbol: Gm1332] [Locus Tag: ] [Chromosome: 2] [Map Location: 2 H1|2] [Description: predicted gene 1332] [Gene Type: protein-coding]	Gm1332
22146_at	0.697951	13.94538348	5.630447311	4.69E-05	0.001850184	2.068250406	22146 [Gene Symbol: Tuba1c] [Locus Tag: ] [Chromosome: 15] [Map Location: 15 F1|15] [Description: tubulin, alpha 1C] [Gene Type: protein-coding]	Tuba1c
13421_at	0.697515	6.346164444	6.691737887	7.01E-06	0.000448235	3.975524783	13421 [Gene Symbol: Dnase1l3] [Locus Tag: ] [Chromosome: 14] [Map Location: 14 A1|14] [Description: deoxyribonuclease 1-like 3] [Gene Type: protein-coding]	Dnase1l3
56470_at	0.697288	9.309831695	3.269475633	0.005142258	0.052020119	-2.60473433	56470 [Gene Symbol: Rgs19] [Locus Tag: RP23-138J20.7] [Chromosome: 2] [Map Location: 2 H4|2 103.72 cM] [Description: regulator of G-protein signaling 19] [Gene Type: protein-coding]	Rgs19
320181_at	0.696859	8.76091647	3.494051593	0.003240454	0.037967866	-2.153106332	320181 [Gene Symbol: Fndc7] [Locus Tag: RP23-316M11.1] [Chromosome: 3] [Map Location: 3 F3|3] [Description: fibronectin type III domain containing 7] [Gene Type: protein-coding]	Fndc7
12630_at	0.696574	7.259508598	4.618586173	0.000330005	0.007526288	0.112938517	12630 [Gene Symbol: Cfi] [Locus Tag: ] [Chromosome: 3] [Map Location: 3 G3|3 59.21 cM] [Description: complement component factor i] [Gene Type: protein-coding]	Cfi
76074_at	0.696437	6.910775952	4.647091103	0.000311845	0.007241305	0.169523252	76074 [Gene Symbol: Gbp8] [Locus Tag: ] [Chromosome: 5] [Map Location: 5 E5|5] [Description: guanylate-binding protein 8] [Gene Type: protein-coding]	Gbp8
271844_at	0.696372	6.800610824	3.533345108	0.002988861	0.035832403	-2.073762966	271844 [Gene Symbol: Pla2g4f] [Locus Tag: RP23-348L16.11-001] [Chromosome: 2] [Map Location: 2 E5|2] [Description: phospholipase A2, group IVF] [Gene Type: protein-coding]	Pla2g4f
54156_at	0.696014	8.608591159	3.060916359	0.007885664	0.06937157	-3.019894842	54156 [Gene Symbol: Egfl6] [Locus Tag: RP23-408K4.7] [Chromosome: X] [Map Location: X F5|X 77.66 cM] [Description: EGF-like-domain, multiple 6] [Gene Type: protein-coding]	Egfl6
224109_at	0.69543	11.78409765	6.949817779	4.52E-06	0.000324976	4.415048802	224109 [Gene Symbol: Lrrc33] [Locus Tag: ] [Chromosome: 16] [Map Location: 16 B2|16] [Description: leucine rich repeat containing 33] [Gene Type: protein-coding]	Lrrc33
69784_at	0.695334	6.874996515	6.290170642	1.41E-05	0.000776886	3.272593573	69784 [Gene Symbol: 1500009L16Rik] [Locus Tag: ] [Chromosome: 10] [Map Location: 10 C1|10] [Description: RIKEN cDNA 1500009L16 gene] [Gene Type: protein-coding]	1500009L16Rik
98256_at	0.69448	7.686339039	4.18582336	0.000786882	0.014074068	-0.753725095	98256 [Gene Symbol: Kmo] [Locus Tag: ] [Chromosome: 1] [Map Location: 1 H4|1] [Description: kynurenine 3-monooxygenase (kynurenine 3-hydroxylase)] [Gene Type: protein-coding]	Kmo
108907_at	0.693258	7.746903045	3.672034735	0.002247447	0.029539085	-1.793247714	108907 [Gene Symbol: Nusap1] [Locus Tag: RP23-22A15.4] [Chromosome: 2] [Map Location: 2 E5|2] [Description: nucleolar and spindle associated protein 1] [Gene Type: protein-coding]	Nusap1
434223_at	0.692296	8.646305893	4.243853737	0.000699662	0.012933096	-0.636812963	434223 [Gene Symbol: Gm1966] [Locus Tag: ] [Chromosome: 7] [Map Location: 7 E3|7] [Description: predicted gene 1966] [Gene Type: protein-coding]	Gm1966
546546_at	0.691514	8.466967334	5.928759948	2.71E-05	0.001238531	2.620313071	546546 [Gene Symbol: Serpina3h] [Locus Tag: ] [Chromosome: 12] [Map Location: 12 E|12] [Description: serine (or cysteine) peptidase inhibitor, clade A, member 3H] [Gene Type: pseudo]	Serpina3h
240641_at	0.691004	7.692909466	5.756332273	3.72E-05	0.001555822	2.302691828	240641 [Gene Symbol: Kif20b] [Locus Tag: ] [Chromosome: 19] [Map Location: 19 C2|19] [Description: kinesin family member 20B] [Gene Type: protein-coding]	Kif20b
17384_at	0.690771	5.966793948	5.825114055	3.27E-05	0.001427309	2.429880938	17384 [Gene Symbol: Mmp10] [Locus Tag: ] [Chromosome: 9] [Map Location: 9 A1|9] [Description: matrix metallopeptidase 10] [Gene Type: protein-coding]	Mmp10
100038681_at	0.690551	10.231883	4.045476296	0.001046541	0.01712932	-1.037106899	100038681 [Gene Symbol: Gm10777] [Locus Tag: ] [Chromosome: 10] [Map Location: ] [Description: predicted gene 10777] [Gene Type: unknown]	Gm10777
12265_at	0.690035	7.919803614	3.566014408	0.00279465	0.034473977	-2.007743904	12265 [Gene Symbol: Ciita] [Locus Tag: ] [Chromosome: 16] [Map Location: 16 A1|16] [Description: class II transactivator] [Gene Type: protein-coding]	Ciita
72807_at	0.689403	9.102357217	5.085662519	0.000132037	0.003911037	1.030100023	72807 [Gene Symbol: Zfp429] [Locus Tag: ] [Chromosome: 13] [Map Location: 13 B3|13] [Description: zinc finger protein 429] [Gene Type: protein-coding]	Zfp429
12982_at	0.68937	12.82099883	4.643534485	0.000314054	0.007278675	0.162466978	12982 [Gene Symbol: Csf2ra] [Locus Tag: ] [Chromosome: 19] [Map Location: 19 D3|19 56.89 cM] [Description: colony stimulating factor 2 receptor, alpha, low-affinity (granulocyte-macrophage)] [Gene Type: protein-coding]	Csf2ra
56532_at	0.689326	9.221018361	5.448781938	6.60E-05	0.002402344	1.726223505	56532 [Gene Symbol: Ripk3] [Locus Tag: ] [Chromosome: 14] [Map Location: 14|14 C1] [Description: receptor-interacting serine-threonine kinase 3] [Gene Type: protein-coding]	Ripk3
268949_at	0.688328	6.86414561	4.224545583	0.000727531	0.013286467	-0.675693245	268949 [Gene Symbol: Dpcr1] [Locus Tag: ] [Chromosome: 17] [Map Location: 17 B1|17] [Description: diffuse panbronchiolitis critical region 1 (human)] [Gene Type: protein-coding]	Dpcr1
13449_at	0.686798	10.14275577	6.44583079	1.07E-05	0.000628249	3.547818093	13449 [Gene Symbol: Dok2] [Locus Tag: ] [Chromosome: 14] [Map Location: 14 D2-D3|14 36.71 cM] [Description: docking protein 2] [Gene Type: protein-coding]	Dok2
78317_at	0.686543	9.647056738	4.813843451	0.000224336	0.005710169	0.499039429	78317 [Gene Symbol: Ccdc88b] [Locus Tag: ] [Chromosome: 19] [Map Location: 19 A|19] [Description: coiled-coil domain containing 88B] [Gene Type: protein-coding]	Ccdc88b
216439_at	0.685828	7.881695826	4.153833987	0.000839622	0.014692783	-0.818243909	216439 [Gene Symbol: Agap2] [Locus Tag: ] [Chromosome: 10] [Map Location: 10 D3|10] [Description: ArfGAP with GTPase domain, ankyrin repeat and PH domain 2] [Gene Type: protein-coding]	Agap2
667977_at	0.685343	8.901051024	3.414952178	0.003813012	0.042359931	-2.312579239	667977 [Gene Symbol: Gm8909] [Locus Tag: ] [Chromosome: 17] [Map Location: 17 B1|17] [Description: predicted gene 8909] [Gene Type: protein-coding]	Gm8909
78785_at	0.682698	9.248226576	4.901074099	0.000189065	0.005067636	0.67032465	78785 [Gene Symbol: Clip4] [Locus Tag: ] [Chromosome: 17] [Map Location: 17|17 E2] [Description: CAP-GLY domain containing linker protein family, member 4] [Gene Type: protein-coding]	Clip4
66205_at	0.682287	12.44596955	3.077675901	0.00761996	0.067770489	-2.9867333	66205 [Gene Symbol: Cd302] [Locus Tag: RP23-10L17.2] [Chromosome: 2] [Map Location: 2 C1.1|2] [Description: CD302 antigen] [Gene Type: protein-coding]	Cd302
434197_at	0.682111	7.271143471	4.376300186	0.000535664	0.010509478	-0.370692765	434197 [Gene Symbol: Fam169b] [Locus Tag: ] [Chromosome: 7] [Map Location: 7 D1|7] [Description: family with sequence similarity 169, member B] [Gene Type: protein-coding]	Fam169b
668139_at	0.681917	8.05966863	4.605626537	0.000338617	0.007657328	0.087189046	668139 [Gene Symbol: Gm8995] [Locus Tag: ] [Chromosome: 7] [Map Location: 7 E3|7] [Description: predicted gene 8995] [Gene Type: unknown]	Gm8995
14788_at	0.680242	7.197792239	3.992918107	0.001164887	0.018305089	-1.143410417	14788 [Gene Symbol: Gpr162] [Locus Tag: ] [Chromosome: 6] [Map Location: 6 F2|6 59.17 cM] [Description: G protein-coupled receptor 162] [Gene Type: protein-coding]	Gpr162
214855_at	0.679309	11.23927912	4.042864978	0.001052122	0.017185598	-1.042386562	214855 [Gene Symbol: Arid5a] [Locus Tag: ] [Chromosome: 1] [Map Location: 1 B|1] [Description: AT rich interactive domain 5A (MRF1-like)] [Gene Type: protein-coding]	Arid5a
56489_at	0.678786	6.822259592	5.313877151	8.52E-05	0.002870285	1.469488494	56489 [Gene Symbol: Ikbke] [Locus Tag: ] [Chromosome: 1] [Map Location: 1 E4|1] [Description: inhibitor of kappaB kinase epsilon] [Gene Type: protein-coding]	Ikbke
68498_at	0.676863	8.875292629	3.184647542	0.006120414	0.058828147	-2.774204936	68498 [Gene Symbol: Tspan11] [Locus Tag: ] [Chromosome: 6] [Map Location: 6 F3|6] [Description: tetraspanin 11] [Gene Type: protein-coding]	Tspan11
16889_at	0.676695	10.61498973	4.045466928	0.001046561	0.01712932	-1.037125838	16889 [Gene Symbol: Lipa] [Locus Tag: ] [Chromosome: 19] [Map Location: 19 C1|19] [Description: lysosomal acid lipase A] [Gene Type: protein-coding]	Lipa
18807_at	0.675758	11.83802033	7.075083999	3.67E-06	0.000278306	4.624935651	18807 [Gene Symbol: Pld3] [Locus Tag: ] [Chromosome: 7] [Map Location: 7 A3|7] [Description: phospholipase D family, member 3] [Gene Type: protein-coding]	Pld3
20375_at	0.675196	6.502006825	3.765324279	0.001855754	0.025587381	-1.60431409	20375 [Gene Symbol: Sfpi1] [Locus Tag: RP23-20F9.1] [Chromosome: 2] [Map Location: 2 E3|2 50.44 cM] [Description: SFFV proviral integration 1] [Gene Type: protein-coding]	Sfpi1
27060_at	0.674885	9.873585818	6.02637162	2.27E-05	0.001092895	2.798295754	27060 [Gene Symbol: Tcirg1] [Locus Tag: ] [Chromosome: 19] [Map Location: 19 A|19 3.62 cM] [Description: T cell, immune regulator 1, ATPase, H+ transporting, lysosomal V0 protein A3] [Gene Type: protein-coding]	Tcirg1
20299_at	0.674848	6.248250826	3.637052035	0.002414933	0.031051512	-1.864057874	20299 [Gene Symbol: Ccl22] [Locus Tag: ] [Chromosome: 8] [Map Location: 8 C5|8] [Description: chemokine (C-C motif) ligand 22] [Gene Type: protein-coding]	Ccl22
11810_at	0.674169	10.6591076	4.292759915	0.000633841	0.011962219	-0.538424231	11810 [Gene Symbol: Apobec1] [Locus Tag: ] [Chromosome: 6] [Map Location: 6 F1|6 57.68 cM] [Description: apolipoprotein B mRNA editing enzyme, catalytic polypeptide 1] [Gene Type: protein-coding]	Apobec1
22376_at	0.670943	9.322571472	3.921082299	0.001348941	0.020490569	-1.288815883	22376 [Gene Symbol: Was] [Locus Tag: RP23-27I6.3] [Chromosome: X] [Map Location: X A1.1|X 3.65 cM] [Description: Wiskott-Aldrich syndrome homolog (human)] [Gene Type: protein-coding]	Was
72415_at	0.67068	7.283008283	5.387186325	7.41E-05	0.002613007	1.609286702	72415 [Gene Symbol: Sgol1] [Locus Tag: ] [Chromosome: 17] [Map Location: 17 C|17] [Description: shugoshin-like 1 (S. pombe)] [Gene Type: protein-coding]	Sgol1
12274_at	0.670632	9.46773511	4.049097854	0.00103885	0.017083704	-1.029785057	12274 [Gene Symbol: C6] [Locus Tag: ] [Chromosome: 15] [Map Location: 15 A1|15 1.97 cM] [Description: complement component 6] [Gene Type: protein-coding]	C6
109212_at	0.670308	6.795566726	5.089646236	0.000131024	0.003891934	1.037822635	109212 [Gene Symbol: Fam64a] [Locus Tag: RP23-207N15.1] [Chromosome: 11] [Map Location: 11 B4|11] [Description: family with sequence similarity 64, member A] [Gene Type: protein-coding]	Fam64a
231830_at	0.669374	8.755044567	3.563229533	0.0028107	0.034654365	-2.013373317	231830 [Gene Symbol: Micall2] [Locus Tag: ] [Chromosome: 5] [Map Location: 5 G2|5] [Description: MICAL-like 2] [Gene Type: protein-coding]	Micall2
74617_at	0.668598	11.93400057	4.940795974	0.000174949	0.004795707	0.748059266	74617 [Gene Symbol: Scpep1] [Locus Tag: RP23-176J13.1] [Chromosome: 11] [Map Location: 11 C|11] [Description: serine carboxypeptidase 1] [Gene Type: protein-coding]	Scpep1
12759_at	0.667977	15.24959198	5.19983249	0.000105966	0.00335567	1.250692199	12759 [Gene Symbol: Clu] [Locus Tag: ] [Chromosome: 14] [Map Location: 14 D1|14 34.36 cM] [Description: clusterin] [Gene Type: protein-coding]	Clu
12143_at	0.666196	6.394381726	3.716802405	0.002050044	0.027536469	-1.702596406	12143 [Gene Symbol: Blk] [Locus Tag: ] [Chromosome: 14] [Map Location: 14 D1|14 33.25 cM] [Description: B lymphoid kinase] [Gene Type: protein-coding]	Blk
17087_at	0.665373	9.364921402	7.764630027	1.20E-06	0.000127777	5.740402306	17087 [Gene Symbol: Ly96] [Locus Tag: ] [Chromosome: 1] [Map Location: 1 A3|1] [Description: lymphocyte antigen 96] [Gene Type: protein-coding]	Ly96
69716_at	0.664734	7.503513672	5.334242651	8.20E-05	0.002807867	1.508392153	69716 [Gene Symbol: Trip13] [Locus Tag: ] [Chromosome: 13] [Map Location: 13 C1|13 40.15 cM] [Description: thyroid hormone receptor interactor 13] [Gene Type: protein-coding]	Trip13
21877_at	0.664055	6.909659349	4.22247256	0.00073059	0.013322293	-0.679868805	21877 [Gene Symbol: Tk1] [Locus Tag: RP23-151N19.8] [Chromosome: 11] [Map Location: 11 E1-E2|11 82.96 cM] [Description: thymidine kinase 1] [Gene Type: protein-coding]	Tk1
622629_at	0.661733	13.62096013	5.0916391	0.00013052	0.003891934	1.041685207	622629 [Gene Symbol: Gm10318] [Locus Tag: ] [Chromosome: 10] [Map Location: 10 C1|10] [Description: predicted gene 10318] [Gene Type: protein-coding]	Gm10318
76044_at	0.661479	7.519372243	4.676590715	0.000294129	0.006983489	0.228006293	76044 [Gene Symbol: Ncapg2] [Locus Tag: ] [Chromosome: 12] [Map Location: 12 F2|12] [Description: non-SMC condensin II complex, subunit G2] [Gene Type: protein-coding]	Ncapg2
56336_at	0.658949	8.802967082	6.771627461	6.12E-06	0.000407048	4.112604808	56336 [Gene Symbol: B4galt5] [Locus Tag: RP23-105M23.2] [Chromosome: 2] [Map Location: 2 H3|2] [Description: UDP-Gal:betaGlcNAc beta 1,4-galactosyltransferase, polypeptide 5] [Gene Type: protein-coding]	B4galt5
74760_at	0.657944	9.839532023	6.951257146	4.51E-06	0.000324976	4.417473277	74760 [Gene Symbol: Rab3il1] [Locus Tag: ] [Chromosome: 19] [Map Location: 19 A|19] [Description: RAB3A interacting protein (rabin3)-like 1] [Gene Type: protein-coding]	Rab3il1
67824_at	0.65776	7.671368823	4.768767134	0.000245151	0.006113425	0.410227128	67824 [Gene Symbol: Nmral1] [Locus Tag: ] [Chromosome: 16] [Map Location: 16 A1|16 2.46 cM] [Description: NmrA-like family domain containing 1] [Gene Type: protein-coding]	Nmral1
11876_at	0.657451	8.136375378	3.334906882	0.004495268	0.04728695	-2.473541595	11876 [Gene Symbol: Artn] [Locus Tag: RP23-133J9.8] [Chromosome: 4] [Map Location: 4|4 D1] [Description: artemin] [Gene Type: protein-coding]	Artn
433637_at	0.655413	8.153733308	4.749353769	0.000254719	0.006268347	0.37191642	433637 [Gene Symbol: Gm5547] [Locus Tag: ] [Chromosome: 3] [Map Location: 3 F2.2|3] [Description: predicted gene 5547] [Gene Type: miscRNA]	Gm5547
75604_at	0.655221	10.93656098	3.697120794	0.002134584	0.028393704	-1.742454292	75604 [Gene Symbol: Tm4sf5] [Locus Tag: RP23-79O1.2] [Chromosome: 11] [Map Location: 11 B3|11] [Description: transmembrane 4 superfamily member 5] [Gene Type: protein-coding]	Tm4sf5
20846_at	0.654928	7.170403536	4.576528037	0.000358804	0.007929935	0.029320891	20846 [Gene Symbol: Stat1] [Locus Tag: ] [Chromosome: 1] [Map Location: 1 C1.1|1 26.81 cM] [Description: signal transducer and activator of transcription 1] [Gene Type: protein-coding]	Stat1
26934_at	0.65435	8.492986285	4.541804452	0.000384518	0.00837629	-0.03982663	26934 [Gene Symbol: Racgap1] [Locus Tag: ] [Chromosome: 15] [Map Location: 15 F1|15] [Description: Rac GTPase-activating protein 1] [Gene Type: protein-coding]	Racgap1
60530_at	0.653818	7.806263161	5.009346614	0.000153088	0.004374543	0.881810829	60530 [Gene Symbol: Fignl1] [Locus Tag: RP23-373H2.1] [Chromosome: 11] [Map Location: 11|11 A2] [Description: fidgetin-like 1] [Gene Type: protein-coding]	Fignl1
18712_at	0.653772	7.82799095	4.662294944	0.000302582	0.007080354	0.199674692	18712 [Gene Symbol: Pim1] [Locus Tag: ] [Chromosome: 17] [Map Location: 17 A3.3|17 15.38 cM] [Description: proviral integration site 1] [Gene Type: protein-coding]	Pim1
98999_at	0.653268	12.73405169	6.662934622	7.37E-06	0.000466166	3.925876885	98999 [Gene Symbol: Znfx1] [Locus Tag: RP23-19L12.5] [Chromosome: 2] [Map Location: 2 H3|2] [Description: zinc finger, NFX1-type containing 1] [Gene Type: protein-coding]	Znfx1
102595_at	0.653005	8.575518365	3.211451402	0.005792909	0.05668975	-2.720737611	102595 [Gene Symbol: Plekho2] [Locus Tag: ] [Chromosome: 9] [Map Location: 9 C|9] [Description: pleckstrin homology domain containing, family O member 2] [Gene Type: protein-coding]	Plekho2
233406_at	0.652502	8.979408438	4.069630961	0.00099632	0.01656819	-0.988280765	233406 [Gene Symbol: Prc1] [Locus Tag: ] [Chromosome: 7] [Map Location: 7 D3|7 45.62 cM] [Description: protein regulator of cytokinesis 1] [Gene Type: protein-coding]	Prc1
66468_at	0.652436	6.604120138	4.934769738	0.000177018	0.004829332	0.736276901	66468 [Gene Symbol: Ska1] [Locus Tag: ] [Chromosome: 18] [Map Location: 18 E2|18] [Description: spindle and kinetochore associated complex subunit 1] [Gene Type: protein-coding]	Ska1
71275_at	0.652281	7.096979639	3.886907183	0.001446588	0.021551483	-1.358023744	71275 [Gene Symbol: Noxred1] [Locus Tag: ] [Chromosome: 12] [Map Location: 12|12 E] [Description: NADP+ dependent oxidoreductase domain containing 1] [Gene Type: protein-coding]	Noxred1
13121_at	0.652149	8.116077357	3.607380328	0.002566795	0.032456591	-1.924093351	13121 [Gene Symbol: Cyp51] [Locus Tag: ] [Chromosome: 5] [Map Location: 5 A2|5 2.3 cM] [Description: cytochrome P450, family 51] [Gene Type: protein-coding]	Cyp51
26909_at	0.651593	6.985681942	3.964846645	0.001233571	0.019072062	-1.200217678	26909 [Gene Symbol: Exo1] [Locus Tag: ] [Chromosome: 1] [Map Location: 1 H4|1 81.9 cM] [Description: exonuclease 1] [Gene Type: protein-coding]	Exo1
108961_at	0.650608	7.192717942	6.46200237	1.04E-05	0.000615801	3.576212265	108961 [Gene Symbol: E2f8] [Locus Tag: ] [Chromosome: 7] [Map Location: 7 B4|7] [Description: E2F transcription factor 8] [Gene Type: protein-coding]	E2f8
213053_at	0.650606	8.810650738	3.372832138	0.004158048	0.04484673	-2.397336667	213053 [Gene Symbol: Slc39a14] [Locus Tag: ] [Chromosome: 14] [Map Location: 14 D2|14] [Description: solute carrier family 39 (zinc transporter), member 14] [Gene Type: protein-coding]	Slc39a14
380863_at	0.64868	8.186958738	4.01272821	0.001118762	0.017912733	-1.103333431	380863 [Gene Symbol: Tmem171] [Locus Tag: ] [Chromosome: 13] [Map Location: 13 D1|13] [Description: transmembrane protein 171] [Gene Type: protein-coding]	Tmem171
100340_at	0.647649	7.035853189	3.990271919	0.001171192	0.018364809	-1.148764593	100340 [Gene Symbol: Smpdl3b] [Locus Tag: RP23-442A20.3] [Chromosome: 4] [Map Location: 4 D2.3|4] [Description: sphingomyelin phosphodiesterase, acid-like 3B] [Gene Type: protein-coding]	Smpdl3b
14156_at	0.647565	10.74857696	5.186228467	0.00010877	0.003422183	1.224487836	14156 [Gene Symbol: Fen1] [Locus Tag: ] [Chromosome: 19] [Map Location: 19 A|19] [Description: flap structure specific endonuclease 1] [Gene Type: protein-coding]	Fen1
71586_at	0.646819	8.718077221	5.481768569	6.20E-05	0.002284899	1.78864778	71586 [Gene Symbol: Ifih1] [Locus Tag: RP23-34J8.2] [Chromosome: 2] [Map Location: 2|2 C3] [Description: interferon induced with helicase C domain 1] [Gene Type: protein-coding]	Ifih1
209488_at	0.6457	6.589591511	3.541228387	0.002940793	0.035572167	-2.057836227	209488 [Gene Symbol: Hsh2d] [Locus Tag: ] [Chromosome: 8] [Map Location: 8 B3.3|8] [Description: hematopoietic SH2 domain containing] [Gene Type: protein-coding]	Hsh2d
100041654_at	0.642531	6.458499413	5.440894936	6.70E-05	0.002424742	1.711277349	-	-
233571_at	0.640055	10.54860985	6.741986361	6.43E-06	0.000423559	4.061851741	233571 [Gene Symbol: P2ry6] [Locus Tag: ] [Chromosome: 7] [Map Location: 7 E3|7] [Description: pyrimidinergic receptor P2Y, G-protein coupled, 6] [Gene Type: protein-coding]	P2ry6
245533_at	0.639903	6.043108086	5.279452092	9.10E-05	0.003006679	1.403610668	245533 [Gene Symbol: Awat1] [Locus Tag: RP23-281K21.6] [Chromosome: X] [Map Location: X C3|X] [Description: acyl-CoA wax alcohol acyltransferase 1] [Gene Type: protein-coding]	Awat1
239739_at	0.639706	15.43146764	5.06251446	0.000138086	0.004036074	0.985190617	239739 [Gene Symbol: Lamp3] [Locus Tag: ] [Chromosome: 16] [Map Location: 16 A3|16] [Description: lysosomal-associated membrane protein 3] [Gene Type: protein-coding]	Lamp3
223433_at	0.639686	8.09785047	3.122125123	0.006957259	0.06405795	-2.898598224	223433 [Gene Symbol: Fam105a] [Locus Tag: ] [Chromosome: 15] [Map Location: 15 B1|15] [Description: family with sequence similarity 105, member A] [Gene Type: protein-coding]	Fam105a
330890_at	0.636986	6.906999848	5.571022834	5.24E-05	0.002008619	1.956846056	330890 [Gene Symbol: Piwil4] [Locus Tag: RP23-340G24.1] [Chromosome: 9] [Map Location: 9 A2|9] [Description: piwi-like RNA-mediated gene silencing 4] [Gene Type: protein-coding]	Piwil4
11796_at	0.635736	7.666951849	6.152287388	1.81E-05	0.000938176	3.025914471	11796 [Gene Symbol: Birc3] [Locus Tag: RP24-318P17.1] [Chromosome: 9] [Map Location: 9|9 A2] [Description: baculoviral IAP repeat-containing 3] [Gene Type: protein-coding]	Birc3
140795_at	0.635473	9.565911339	7.385633959	2.20E-06	0.000192879	5.135609968	140795 [Gene Symbol: P2ry14] [Locus Tag: ] [Chromosome: 3] [Map Location: 3 D|3 28.96 cM] [Description: purinergic receptor P2Y, G-protein coupled, 14] [Gene Type: protein-coding]	P2ry14
56640_at	0.63531	6.56385673	5.320055723	8.42E-05	0.002855796	1.48129669	56640 [Gene Symbol: Klk4] [Locus Tag: ] [Chromosome: 7] [Map Location: 7 B4|7 28.35 cM] [Description: kallikrein related-peptidase 4 (prostase, enamel matrix, prostate)] [Gene Type: protein-coding]	Klk4
217151_at	0.634136	7.704399308	4.471783127	0.000442274	0.009151169	-0.179559235	217151 [Gene Symbol: Arl5c] [Locus Tag: RP23-309H19.3] [Chromosome: 11] [Map Location: 11 D|11] [Description: ADP-ribosylation factor-like 5C] [Gene Type: protein-coding]	Arl5c
66323_at	0.633437	10.52268324	7.423536184	2.07E-06	0.000184392	5.197000134	66323 [Gene Symbol: 1700001K19Rik] [Locus Tag: ] [Chromosome: 12] [Map Location: 12 F1|12] [Description: RIKEN cDNA 1700001K19 gene] [Gene Type: protein-coding]	1700001K19Rik
100040297_at	0.632973	6.881978271	5.115100134	0.000124737	0.003782458	1.087123046	100040297 [Gene Symbol: Gm2695] [Locus Tag: ] [Chromosome: 12] [Map Location: 12 E|12] [Description: predicted gene 2695] [Gene Type: miscRNA]	Gm2695
17067_at	0.632437	14.33439399	4.131969902	0.000877727	0.015116183	-0.862367755	17067 [Gene Symbol: Ly6c1] [Locus Tag: ] [Chromosome: 15] [Map Location: 15 D3|15 34.29 cM] [Description: lymphocyte antigen 6 complex, locus C1] [Gene Type: protein-coding]	Ly6c1
18707_at	0.632008	8.450459548	3.099618704	0.007285378	0.065851555	-2.943257345	18707 [Gene Symbol: Pik3cd] [Locus Tag: RP23-422H14.3] [Chromosome: 4] [Map Location: 4 E2|4] [Description: phosphatidylinositol 3-kinase catalytic delta polypeptide] [Gene Type: protein-coding]	Pik3cd
16797_at	0.631812	7.560378985	3.471658939	0.003393206	0.039209121	-2.198288422	16797 [Gene Symbol: Lat] [Locus Tag: ] [Chromosome: 7] [Map Location: 7 F3|7] [Description: linker for activation of T cells] [Gene Type: protein-coding]	Lat
217216_at	0.630049	6.777697948	4.480875694	0.000434298	0.009062418	-0.161392851	217216 [Gene Symbol: BC030867] [Locus Tag: RP23-461C4.3] [Chromosome: 11] [Map Location: 11 D|11] [Description: cDNA sequence BC030867] [Gene Type: protein-coding]	BC030867
381287_at	0.629753	6.432752429	5.549489219	5.46E-05	0.002065215	1.916361535	381287 [Gene Symbol: A530032D15Rik] [Locus Tag: ] [Chromosome: 1] [Map Location: 1 C5|1] [Description: RIKEN cDNA A530032D15Rik gene] [Gene Type: protein-coding]	A530032D15Rik
50530_at	0.629281	11.71920957	4.325809835	0.000592972	0.011367554	-0.472014353	50530 [Gene Symbol: Mfap5] [Locus Tag: ] [Chromosome: 6] [Map Location: 6 F1|6] [Description: microfibrillar associated protein 5] [Gene Type: protein-coding]	Mfap5
66940_at	0.62887	11.97495568	3.164453385	0.006379203	0.060548832	-2.814433915	66940 [Gene Symbol: Shisa5] [Locus Tag: ] [Chromosome: 9] [Map Location: 9 F2|9] [Description: shisa homolog 5 (Xenopus laevis)] [Gene Type: protein-coding]	Shisa5
19188_at	0.628788	12.48493066	4.183290572	0.000790932	0.0141257	-0.758831678	19188 [Gene Symbol: Psme2] [Locus Tag: RP23-269N23.4] [Chromosome: 14] [Map Location: 14 C2-D1|14 28.19 cM] [Description: proteasome (prosome, macropain) 28 subunit, beta] [Gene Type: protein-coding]	Psme2
66141_at	0.62782	13.90339081	5.322316773	8.38E-05	0.002855513	1.485616719	66141 [Gene Symbol: Ifitm3] [Locus Tag: ] [Chromosome: 7] [Map Location: 7 F5|7] [Description: interferon induced transmembrane protein 3] [Gene Type: protein-coding]	Ifitm3
51791_at	0.626194	9.084538336	3.331804178	0.004524033	0.047466192	-2.479770974	51791 [Gene Symbol: Rgs14] [Locus Tag: ] [Chromosome: 13] [Map Location: 13 B1|13 29.8 cM] [Description: regulator of G-protein signaling 14] [Gene Type: protein-coding]	Rgs14
11867_at	0.626024	13.83900235	4.668640821	0.000298799	0.007034217	0.212253346	11867 [Gene Symbol: Arpc1b] [Locus Tag: ] [Chromosome: 5] [Map Location: 5 G2|5] [Description: actin related protein 2/3 complex, subunit 1B] [Gene Type: protein-coding]	Arpc1b
17444_at	0.625626	7.359126139	3.721849713	0.002028913	0.027337807	-1.692374076	17444 [Gene Symbol: Grap2] [Locus Tag: ] [Chromosome: 15] [Map Location: 15|15 E2] [Description: GRB2-related adaptor protein 2] [Gene Type: protein-coding]	Grap2
634650_at	0.625096	9.564115176	3.306081369	0.004769668	0.049298075	-2.531384393	634650 [Gene Symbol: Gbp11] [Locus Tag: ] [Chromosome: 5] [Map Location: 5 E5|5] [Description: guanylate binding protein 11] [Gene Type: protein-coding]	Gbp11
66311_at	0.625049	7.592639095	4.744343439	0.00025725	0.006311449	0.362023043	66311 [Gene Symbol: Cenpw] [Locus Tag: ] [Chromosome: 10] [Map Location: 10 A4|10] [Description: centromere protein W] [Gene Type: protein-coding]	Cenpw
209086_at	0.624313	11.18239875	5.332759887	8.22E-05	0.002811833	1.505561408	209086 [Gene Symbol: Samd9l] [Locus Tag: ] [Chromosome: 6] [Map Location: 6 A1-A2|6 1.76 cM] [Description: sterile alpha motif domain containing 9-like] [Gene Type: protein-coding]	Samd9l
67865_at	0.623027	12.31407938	5.454066947	6.53E-05	0.002382075	1.736234327	67865 [Gene Symbol: Rgs10] [Locus Tag: ] [Chromosome: 7] [Map Location: 7 F3|7] [Description: regulator of G-protein signalling 10] [Gene Type: protein-coding]	Rgs10
12122_at	0.622947	9.29071775	5.146223151	0.000117472	0.003625512	1.147301631	12122 [Gene Symbol: Bid] [Locus Tag: ] [Chromosome: 6] [Map Location: 6 F1|6 57.02 cM] [Description: BH3 interacting domain death agonist] [Gene Type: protein-coding]	Bid
17869_at	0.622497	7.771594587	5.799505053	3.43E-05	0.001464575	2.382601039	17869 [Gene Symbol: Myc] [Locus Tag: ] [Chromosome: 15] [Map Location: 15 D2-D3|15 26.19 cM] [Description: myelocytomatosis oncogene] [Gene Type: protein-coding]	Myc
379043_at	0.6222	8.186809126	4.842223159	0.000212172	0.005499946	0.554851025	379043 [Gene Symbol: Raet1e] [Locus Tag: ] [Chromosome: 10] [Map Location: 10 A3|10] [Description: retinoic acid early transcript 1E] [Gene Type: protein-coding]	Raet1e
17829_at	0.621801	10.44316248	3.16820232	0.006330355	0.060202819	-2.806969203	17829 [Gene Symbol: Muc1] [Locus Tag: ] [Chromosome: 3] [Map Location: 3 F1|3 39.02 cM] [Description: mucin 1, transmembrane] [Gene Type: protein-coding]	Muc1
12512_at	0.621093	15.25771859	7.767865589	1.19E-06	0.000127687	5.745479371	12512 [Gene Symbol: Cd63] [Locus Tag: ] [Chromosome: 10] [Map Location: 10 D3|10 77.19 cM] [Description: CD63 antigen] [Gene Type: protein-coding]	Cd63
19419_at	0.619855	7.690965485	3.835193866	0.001608129	0.023112336	-1.462772609	19419 [Gene Symbol: Rasgrp1] [Locus Tag: RP23-73I19.3] [Chromosome: 2] [Map Location: 2 E5|2 59.19 cM] [Description: RAS guanyl releasing protein 1] [Gene Type: protein-coding]	Rasgrp1
380855_at	0.619308	8.614115892	5.397941821	7.26E-05	0.002567747	1.629740314	380855 [Gene Symbol: Rsl1] [Locus Tag: ] [Chromosome: 13] [Map Location: 13 B3|13 34.54 cM] [Description: regulator of sex limited protein 1] [Gene Type: protein-coding]	Rsl1
213439_at	0.618548	6.354745612	3.800041288	0.001728238	0.024306418	-1.533984799	213439 [Gene Symbol: Gpr174] [Locus Tag: RP23-138F13.2] [Chromosome: X] [Map Location: X D|X] [Description: G protein-coupled receptor 174] [Gene Type: protein-coding]	Gpr174
51788_at	0.618219	14.08920014	7.879973906	1.00E-06	0.000116884	5.920502004	51788 [Gene Symbol: H2afz] [Locus Tag: ] [Chromosome: 3] [Map Location: 3 G3|3] [Description: H2A histone family, member Z] [Gene Type: protein-coding]	H2afz
72075_at	0.617954	11.87682239	7.907818064	9.58E-07	0.000114112	5.963704289	72075 [Gene Symbol: Ogfr] [Locus Tag: RP23-74K21.5] [Chromosome: 2] [Map Location: 2 H4|2] [Description: opioid growth factor receptor] [Gene Type: protein-coding]	Ogfr
56791_at	0.617298	9.203963379	4.591972696	0.00034794	0.007765246	0.060044628	56791 [Gene Symbol: Ube2l6] [Locus Tag: RP23-399J8.4] [Chromosome: 2] [Map Location: 2|2 E1] [Description: ubiquitin-conjugating enzyme E2L 6] [Gene Type: protein-coding]	Ube2l6
224860_at	0.61674	9.496917567	3.592105866	0.002648674	0.033213034	-1.954988271	224860 [Gene Symbol: Plcl2] [Locus Tag: ] [Chromosome: 17] [Map Location: 17 C|17] [Description: phospholipase C-like 2] [Gene Type: protein-coding]	Plcl2
52033_at	0.616573	6.944367962	4.515816976	0.000404993	0.008664593	-0.091641534	52033 [Gene Symbol: Pbk] [Locus Tag: ] [Chromosome: 14] [Map Location: 14 D1|14 34.36 cM] [Description: PDZ binding kinase] [Gene Type: protein-coding]	Pbk
76681_at	0.616174	9.726140523	5.54210177	5.53E-05	0.002090758	1.902458666	76681 [Gene Symbol: Trim12a] [Locus Tag: ] [Chromosome: 7] [Map Location: 7 E3|7] [Description: tripartite motif-containing 12A] [Gene Type: protein-coding]	Trim12a
15208_at	0.615989	6.377906252	3.196502503	0.005973361	0.05801158	-2.750566898	15208 [Gene Symbol: Hes5] [Locus Tag: RP24-89N4.2] [Chromosome: 4] [Map Location: 4 E2|4 86.01 cM] [Description: hairy and enhancer of split 5 (Drosophila)] [Gene Type: protein-coding]	Hes5
12843_at	0.615621	14.21828747	7.834216695	1.08E-06	0.00012145	5.849275196	12843 [Gene Symbol: Col1a2] [Locus Tag: ] [Chromosome: 6] [Map Location: 6 A1|6 1.81 cM] [Description: collagen, type I, alpha 2] [Gene Type: protein-coding]	Col1a2
12061_at	0.61373	6.453348218	6.874438238	5.14E-06	0.00035744	4.287663418	12061 [Gene Symbol: Bdkrb1] [Locus Tag: ] [Chromosome: 12] [Map Location: 12|12 F1] [Description: bradykinin receptor, beta 1] [Gene Type: protein-coding]	Bdkrb1
14991_at	0.612816	10.93300859	5.551307096	5.44E-05	0.002061402	1.919781609	14991 [Gene Symbol: H2-M3] [Locus Tag: ] [Chromosome: 17] [Map Location: 17 B1|17 19.16 cM] [Description: histocompatibility 2, M region locus 3] [Gene Type: protein-coding]	H2-M3
75612_at	0.611884	12.46693363	4.499669397	0.000418275	0.008844246	-0.123864247	75612 [Gene Symbol: Gns] [Locus Tag: ] [Chromosome: 10] [Map Location: 10 D2|10] [Description: glucosamine (N-acetyl)-6-sulfatase] [Gene Type: protein-coding]	Gns
12822_at	0.611798	10.76800725	6.093983455	2.01E-05	0.001000619	2.920795707	12822 [Gene Symbol: Col18a1] [Locus Tag: ] [Chromosome: 10] [Map Location: 10 B5-C1|10 39.72 cM] [Description: collagen, type XVIII, alpha 1] [Gene Type: protein-coding]	Col18a1
14609_at	0.611339	8.561284921	4.062504276	0.001010877	0.016733238	-1.002684561	14609 [Gene Symbol: Gja1] [Locus Tag: ] [Chromosome: 10] [Map Location: 10 B4|10 28.64 cM] [Description: gap junction protein, alpha 1] [Gene Type: protein-coding]	Gja1
207839_at	0.611062	8.758192838	5.426354599	6.88E-05	0.002471076	1.683702029	207839 [Gene Symbol: Galnt6] [Locus Tag: ] [Chromosome: 15] [Map Location: 15|15 F3] [Description: UDP-N-acetyl-alpha-D-galactosamine:polypeptide N-acetylgalactosaminyltransferase 6] [Gene Type: protein-coding]	Galnt6
75234_at	0.610811	9.362651085	7.263880554	2.68E-06	0.000225512	4.93703087	75234 [Gene Symbol: Rnf19b] [Locus Tag: RP23-284L6.1] [Chromosome: 4] [Map Location: 4|4 D2.3] [Description: ring finger protein 19B] [Gene Type: protein-coding]	Rnf19b
209200_at	0.610441	6.781667881	7.35857722	2.30E-06	0.000198688	5.091662049	209200 [Gene Symbol: Dtx3l] [Locus Tag: ] [Chromosome: 16] [Map Location: 16 B3|16] [Description: deltex 3-like (Drosophila)] [Gene Type: protein-coding]	Dtx3l
16658_at	0.609392	8.892580708	3.540216388	0.00294692	0.035610401	-2.059880937	16658 [Gene Symbol: Mafb] [Locus Tag: RP23-333A18.1] [Chromosome: 2] [Map Location: 2 H2|2 80.92 cM] [Description: v-maf musculoaponeurotic fibrosarcoma oncogene family, protein B (avian)] [Gene Type: protein-coding]	Mafb
19253_at	0.608793	13.43402982	4.062280282	0.001011338	0.016733238	-1.003137303	19253 [Gene Symbol: Ptpn18] [Locus Tag: ] [Chromosome: 1] [Map Location: 1 B|1 13.25 cM] [Description: protein tyrosine phosphatase, non-receptor type 18] [Gene Type: protein-coding]	Ptpn18
229003_at	0.607041	11.86434094	6.100270973	1.98E-05	0.000994811	2.932154832	229003 [Gene Symbol: Helz2] [Locus Tag: RP23-401M24.3] [Chromosome: 2] [Map Location: 2 H4|2] [Description: helicase with zinc finger 2, transcriptional coactivator] [Gene Type: protein-coding]	Helz2
21838_at	0.606888	11.56133721	4.790652058	0.000234808	0.005873579	0.453371276	21838 [Gene Symbol: Thy1] [Locus Tag: ] [Chromosome: 9] [Map Location: 9 A5.1|9 24.52 cM] [Description: thymus cell antigen 1, theta] [Gene Type: protein-coding]	Thy1
15898_at	0.606401	7.110873085	6.261113028	1.49E-05	0.000807056	3.220833068	15898 [Gene Symbol: Icam5] [Locus Tag: ] [Chromosome: 9] [Map Location: 9 A3|9 7.7 cM] [Description: intercellular adhesion molecule 5, telencephalin] [Gene Type: protein-coding]	Icam5
12447_at	0.605008	6.968869412	6.611525994	8.05E-06	0.00049774	3.836967659	12447 [Gene Symbol: Ccne1] [Locus Tag: ] [Chromosome: 7] [Map Location: 7 B2|7 25.35 cM] [Description: cyclin E1] [Gene Type: protein-coding]	Ccne1
17082_at	0.604671	5.986387979	5.691371951	4.19E-05	0.001691928	2.181979293	17082 [Gene Symbol: Il1rl1] [Locus Tag: ] [Chromosome: 1] [Map Location: 1 B|1 19.19 cM] [Description: interleukin 1 receptor-like 1] [Gene Type: protein-coding]	Il1rl1
666105_at	0.604582	7.584870192	5.881189412	2.95E-05	0.001322685	2.533094137	666105 [Gene Symbol: Gm7932] [Locus Tag: ] [Chromosome: 6] [Map Location: 6 B2.3|6] [Description: predicted gene 7932] [Gene Type: unknown]	Gm7932
214523_at	0.604108	12.47821265	4.625035802	0.000325803	0.007472557	0.125747833	214523 [Gene Symbol: Tmprss4] [Locus Tag: ] [Chromosome: 9] [Map Location: 9 A5.2|9] [Description: transmembrane protease, serine 4] [Gene Type: protein-coding]	Tmprss4
54390_at	0.603929	7.074350125	4.870662644	0.000200663	0.005291968	0.610697946	54390 [Gene Symbol: Sit1] [Locus Tag: RP23-195K8.5] [Chromosome: 4] [Map Location: 4 B1|4] [Description: suppression inducing transmembrane adaptor 1] [Gene Type: protein-coding]	Sit1
668311_at	0.600392	6.949783591	3.93686772	0.001306118	0.01992288	-1.256855066	668311 [Gene Symbol: Gm9099] [Locus Tag: ] [Chromosome: 19] [Map Location: 19 C3|19] [Description: predicted gene 9099] [Gene Type: unknown]	Gm9099
21682_at	0.599735	7.878156078	2.98663839	0.009177226	0.076944356	-3.166369771	21682 [Gene Symbol: Tec] [Locus Tag: ] [Chromosome: 5] [Map Location: 5 C3.2|5 38.44 cM] [Description: tec protein tyrosine kinase] [Gene Type: protein-coding]	Tec
225884_at	0.599204	7.394362584	3.606474228	0.00257158	0.032481076	-1.925926282	225884 [Gene Symbol: BC021614] [Locus Tag: ] [Chromosome: 19] [Map Location: 19 A|19] [Description: cDNA sequence BC021614] [Gene Type: protein-coding]	BC021614
319468_at	0.598001	9.041232291	4.438763146	0.000472522	0.00960425	-0.245583125	319468 [Gene Symbol: Ppm1h] [Locus Tag: ] [Chromosome: 10] [Map Location: 10 D2|10] [Description: protein phosphatase 1H (PP2C domain containing)] [Gene Type: protein-coding]	Ppm1h
15042_at	0.597349	7.845260937	4.900323736	0.000189343	0.005067636	0.668854604	15042 [Gene Symbol: H2-T24] [Locus Tag: ] [Chromosome: 17] [Map Location: 17 B1|17 18.84 cM] [Description: histocompatibility 2, T region locus 24] [Gene Type: protein-coding]	H2-T24
96891_at	0.59723	6.416049232	3.964047666	0.001235585	0.019091047	-1.201834814	96891 [Gene Symbol: C79246] [Locus Tag: ] [Chromosome: 1] [Map Location: ] [Description: expressed sequence C79246] [Gene Type: unknown]	C79246
18414_at	0.596849	11.59306521	4.601293421	0.000341548	0.007684543	0.078576354	18414 [Gene Symbol: Osmr] [Locus Tag: ] [Chromosome: 15] [Map Location: 15 A1|15 3.3 cM] [Description: oncostatin M receptor] [Gene Type: protein-coding]	Osmr
78906_at	0.595994	7.715929319	3.792226804	0.001756147	0.024542613	-1.54981555	78906 [Gene Symbol: 9130017N09Rik] [Locus Tag: ] [Chromosome: 10] [Map Location: 10 C1|10] [Description: RIKEN cDNA 9130017N09 gene] [Gene Type: protein-coding]	9130017N09Rik
17057_at	0.595628	7.283120894	4.146262112	0.000852624	0.014822604	-0.833522325	17057 [Gene Symbol: Klrb1a] [Locus Tag: ] [Chromosome: 6] [Map Location: 6 F3|6 63.06 cM] [Description: killer cell lectin-like receptor subfamily B member 1A] [Gene Type: protein-coding]	Klrb1a
11838_at	0.594803	6.899237097	4.612490174	0.000334028	0.007589524	0.1008282	11838 [Gene Symbol: Arc] [Locus Tag: ] [Chromosome: 15] [Map Location: 15 D3|15 34.25 cM] [Description: activity regulated cytoskeletal-associated protein] [Gene Type: protein-coding]	Arc
17969_at	0.594422	9.462766446	3.853272789	0.001549678	0.022539001	-1.42615011	17969 [Gene Symbol: Ncf1] [Locus Tag: ] [Chromosome: 5] [Map Location: 5 G2|5 74.47 cM] [Description: neutrophil cytosolic factor 1] [Gene Type: protein-coding]	Ncf1
263764_at	0.594276	6.264023068	5.612496117	4.85E-05	0.001903887	2.034646217	263764 [Gene Symbol: Creg2] [Locus Tag: ] [Chromosome: 1] [Map Location: 1 B|1] [Description: cellular repressor of E1A-stimulated genes 2] [Gene Type: protein-coding]	Creg2
66857_at	0.593954	13.38402929	3.782803001	0.00179041	0.024921067	-1.568906361	66857 [Gene Symbol: Plbd1] [Locus Tag: ] [Chromosome: 6] [Map Location: 6 G1|6] [Description: phospholipase B domain containing 1] [Gene Type: protein-coding]	Plbd1
11857_at	0.593344	11.528413	3.297787577	0.004851663	0.049722376	-2.548013952	11857 [Gene Symbol: Arhgdib] [Locus Tag: ] [Chromosome: 6] [Map Location: 6 G1|6] [Description: Rho, GDP dissociation inhibitor (GDI) beta] [Gene Type: protein-coding]	Arhgdib
252838_at	0.593226	6.775428363	4.515066535	0.000405601	0.008664593	-0.093138596	252838 [Gene Symbol: Tox] [Locus Tag: RP23-395P16.1] [Chromosome: 4] [Map Location: 4 A1|4] [Description: thymocyte selection-associated high mobility group box] [Gene Type: protein-coding]	Tox
227929_at	0.591225	10.9998662	3.876028776	0.001479148	0.021920094	-1.380056713	227929 [Gene Symbol: Cytip] [Locus Tag: RP23-255J22.4] [Chromosome: 2] [Map Location: 2 C1.1|2] [Description: cytohesin 1 interacting protein] [Gene Type: protein-coding]	Cytip
83380_at	0.590968	10.29364726	4.616811775	0.000331171	0.007545789	0.109413829	83380 [Gene Symbol: Prp2] [Locus Tag: ] [Chromosome: 6] [Map Location: 6 G1|6] [Description: proline rich protein 2] [Gene Type: protein-coding]	Prp2
212167_at	0.590909	9.480197133	4.039989575	0.001058302	0.017240176	-1.048200412	212167 [Gene Symbol: Pion] [Locus Tag: ] [Chromosome: 5] [Map Location: 5 A3|5] [Description: pigeon homolog (Drosophila)] [Gene Type: protein-coding]	Pion
74191_at	0.590472	7.566060801	5.099272804	0.000128609	0.003846928	1.056476643	74191 [Gene Symbol: P2ry13] [Locus Tag: ] [Chromosome: 3] [Map Location: 3 D|3] [Description: purinergic receptor P2Y, G-protein coupled 13] [Gene Type: protein-coding]	P2ry13
20537_at	0.590312	6.308784947	5.323130364	8.37E-05	0.002855513	1.487171035	20537 [Gene Symbol: Slc5a1] [Locus Tag: ] [Chromosome: 5] [Map Location: 5 B1|5] [Description: solute carrier family 5 (sodium/glucose cotransporter), member 1] [Gene Type: protein-coding]	Slc5a1
67895_at	0.590278	10.91059575	4.9402579	0.000175132	0.004795707	0.747007394	67895 [Gene Symbol: Ppa1] [Locus Tag: ] [Chromosome: 10] [Map Location: 10 B4|10 32.25 cM] [Description: pyrophosphatase (inorganic) 1] [Gene Type: protein-coding]	Ppa1
15211_at	0.588271	12.60968078	8.049240643	7.70E-07	9.89E-05	6.181497809	15211 [Gene Symbol: Hexa] [Locus Tag: ] [Chromosome: 9] [Map Location: 9 B|9 32.02 cM] [Description: hexosaminidase A] [Gene Type: protein-coding]	Hexa
12268_at	0.588107	15.07078978	4.759011476	0.000249912	0.00619399	0.390979677	12268 [Gene Symbol: C4b] [Locus Tag: ] [Chromosome: 17] [Map Location: 17 B1|17 18.29 cM] [Description: complement component 4B (Chido blood group)] [Gene Type: protein-coding]	C4b
16407_at	0.587755	6.456850237	4.426566058	0.000484223	0.00975892	-0.269991566	16407 [Gene Symbol: Itgae] [Locus Tag: RP23-263M10.6] [Chromosome: 11] [Map Location: 11 B4|11 45.22 cM] [Description: integrin alpha E, epithelial-associated] [Gene Type: protein-coding]	Itgae
72297_at	0.58755	7.587788004	3.459919451	0.003476144	0.039845234	-2.221964583	72297 [Gene Symbol: B3gnt3] [Locus Tag: ] [Chromosome: 8] [Map Location: 8|8 C1] [Description: UDP-GlcNAc:betaGal beta-1,3-N-acetylglucosaminyltransferase 3] [Gene Type: protein-coding]	B3gnt3
16617_at	0.587075	6.846647492	3.773003313	0.001826755	0.025282077	-1.588758357	16617 [Gene Symbol: Klk1b24] [Locus Tag: ] [Chromosome: 7] [Map Location: 7 B4|7 28.7 cM] [Description: kallikrein 1-related peptidase b24] [Gene Type: protein-coding]	Klk1b24
11539_at	0.58668	8.748002796	4.229598073	0.000720131	0.013210919	-0.665517275	11539 [Gene Symbol: Adora1] [Locus Tag: ] [Chromosome: 1] [Map Location: 1 E4|1] [Description: adenosine A1 receptor] [Gene Type: protein-coding]	Adora1
319170_at	0.586594	13.84527351	5.245032354	9.72E-05	0.00317232	1.337597854	319170 [Gene Symbol: Hist1h2an] [Locus Tag: ] [Chromosome: 13] [Map Location: 13 A3.1|13] [Description: histone cluster 1, H2an] [Gene Type: protein-coding]	Hist1h2an
81799_at	0.586077	6.620389958	3.938223497	0.001302505	0.019897193	-1.254110226	81799 [Gene Symbol: C1qtnf3] [Locus Tag: ] [Chromosome: 15] [Map Location: 15 A2|15] [Description: C1q and tumor necrosis factor related protein 3] [Gene Type: protein-coding]	C1qtnf3
71982_at	0.583752	8.901284376	5.906047913	2.82E-05	0.001280703	2.578710412	71982 [Gene Symbol: Snx10] [Locus Tag: ] [Chromosome: 6] [Map Location: 6 B3|6] [Description: sorting nexin 10] [Gene Type: protein-coding]	Snx10
16421_at	0.583587	10.96481465	3.31604485	0.004672988	0.04866486	-2.511399087	16421 [Gene Symbol: Itgb7] [Locus Tag: ] [Chromosome: 15] [Map Location: 15 F3|15 57.39 cM] [Description: integrin beta 7] [Gene Type: protein-coding]	Itgb7
628705_at	0.582648	6.098130322	4.217298768	0.000738281	0.013412194	-0.690291024	628705 [Gene Symbol: Phf11c] [Locus Tag: mCG_1037415] [Chromosome: 14] [Map Location: 14 C3|14] [Description: PHD finger protein 11C] [Gene Type: protein-coding]	Phf11c
30955_at	0.581911	6.780358713	4.356313762	0.00055764	0.010870397	-0.410780752	30955 [Gene Symbol: Pik3cg] [Locus Tag: ] [Chromosome: 12] [Map Location: 12|12 B] [Description: phosphoinositide-3-kinase, catalytic, gamma polypeptide] [Gene Type: protein-coding]	Pik3cg
54519_at	0.581751	9.74904772	3.240870862	0.00545341	0.054450712	-2.661964118	54519 [Gene Symbol: Apbb1ip] [Locus Tag: RP23-114M13.3] [Chromosome: 2] [Map Location: 2 A3|2] [Description: amyloid beta (A4) precursor protein-binding, family B, member 1 interacting protein] [Gene Type: protein-coding]	Apbb1ip
75458_at	0.581445	8.827310199	3.051067408	0.008046043	0.070147289	-3.03936408	75458 [Gene Symbol: Cklf] [Locus Tag: ] [Chromosome: 8] [Map Location: 8 D3|8] [Description: chemokine-like factor] [Gene Type: protein-coding]	Cklf
76453_at	-0.580318	11.66315417	-3.051739362	0.008035	0.070126524	-3.038036216	76453 [Gene Symbol: Prss23] [Locus Tag: ] [Chromosome: 7] [Map Location: 7 E1|7] [Description: protease, serine, 23] [Gene Type: protein-coding]	Prss23
78406_at	-0.580757	12.86808162	-5.661122524	4.43E-05	0.001767593	2.125574324	78406 [Gene Symbol: 2900041H08Rik] [Locus Tag: ] [Chromosome: 16] [Map Location: 16|16] [Description: RIKEN cDNA 2900041H08 gene] [Gene Type: protein-coding]	2900041H08Rik
244654_at	-0.580858	10.03417571	-4.639764743	0.000316412	0.007297673	0.154986643	244654 [Gene Symbol: Mtss1l] [Locus Tag: ] [Chromosome: 8] [Map Location: 8 E1|8] [Description: metastasis suppressor 1-like] [Gene Type: protein-coding]	Mtss1l
64082_at	-0.581254	9.7283946	-2.989675691	0.009120554	0.076653683	-3.160396929	64082 [Gene Symbol: Popdc2] [Locus Tag: ] [Chromosome: 16] [Map Location: 16 B3|16] [Description: popeye domain containing 2] [Gene Type: protein-coding]	Popdc2
14373_at	-0.581786	9.499056466	-3.814456631	0.001677925	0.023861308	-1.504781865	14373 [Gene Symbol: G0s2] [Locus Tag: ] [Chromosome: 1] [Map Location: 1 H6|1 97.69 cM] [Description: G0/G1 switch gene 2] [Gene Type: protein-coding]	G0s2
319565_at	-0.58188	10.82561546	-3.004168639	0.008854834	0.075201068	-3.131876429	319565 [Gene Symbol: Syne2] [Locus Tag: ] [Chromosome: 12] [Map Location: 12 C3|12 33.11 cM] [Description: spectrin repeat containing, nuclear envelope 2] [Gene Type: protein-coding]	Syne2
18132_at	-0.582002	11.27791986	-4.819262816	0.000221959	0.005680883	0.509703433	18132 [Gene Symbol: Notch4] [Locus Tag: RP23-24A13.10-001] [Chromosome: 17] [Map Location: 17 B1|17 18.15 cM] [Description: notch 4] [Gene Type: protein-coding]	Notch4
72386_at	-0.582655	6.97755734	-4.974923152	0.00016369	0.004596367	0.8147101	72386 [Gene Symbol: 2610035D17Rik] [Locus Tag: ] [Chromosome: 11] [Map Location: 11 E2|11] [Description: RIKEN cDNA 2610035D17 gene] [Gene Type: miscRNA]	2610035D17Rik
76263_at	-0.582731	12.40729898	-6.939433492	4.60E-06	0.000329732	4.397548653	76263 [Gene Symbol: Gstk1] [Locus Tag: ] [Chromosome: 6] [Map Location: 6 B2.1|6] [Description: glutathione S-transferase kappa 1] [Gene Type: protein-coding]	Gstk1
224796_at	-0.584002	14.49918412	-3.992100059	0.001166832	0.018308472	-1.145065599	224796 [Gene Symbol: Clic5] [Locus Tag: ] [Chromosome: 17] [Map Location: 17|17 C] [Description: chloride intracellular channel 5] [Gene Type: protein-coding]	Clic5
14262_at	-0.585288	10.97291609	-4.730538346	0.000264358	0.006440311	0.334751158	14262 [Gene Symbol: Fmo3] [Locus Tag: ] [Chromosome: 1] [Map Location: 1 H2.1|1 70.34 cM] [Description: flavin containing monooxygenase 3] [Gene Type: protein-coding]	Fmo3
109205_at	-0.586113	8.225036365	-3.360589106	0.004264059	0.04554518	-2.421949247	109205 [Gene Symbol: Sobp] [Locus Tag: ] [Chromosome: 10] [Map Location: 10 B2|10 22.89 cM] [Description: sine oculis-binding protein homolog (Drosophila)] [Gene Type: protein-coding]	Sobp
319734_at	-0.58654	7.291116889	-3.765210171	0.001856189	0.025587381	-1.604545241	319734 [Gene Symbol: Cacna2d4] [Locus Tag: ] [Chromosome: 6] [Map Location: 6 F1|6] [Description: calcium channel, voltage-dependent, alpha 2/delta subunit 4] [Gene Type: protein-coding]	Cacna2d4
19378_at	-0.586916	10.72675957	-3.124439353	0.006924359	0.063924651	-2.894002426	19378 [Gene Symbol: Aldh1a2] [Locus Tag: ] [Chromosome: 9] [Map Location: 9 D|9 39.85 cM] [Description: aldehyde dehydrogenase family 1, subfamily A2] [Gene Type: protein-coding]	Aldh1a2
11761_at	-0.58759	10.90728312	-3.788937759	0.00176803	0.02468027	-1.556478544	11761 [Gene Symbol: Aox1] [Locus Tag: ] [Chromosome: 1] [Map Location: 1 C1-C2|1 28.86 cM] [Description: aldehyde oxidase 1] [Gene Type: protein-coding]	Aox1
23966_at	-0.587898	7.820572901	-3.619805885	0.002502065	0.031985614	-1.898955463	23966 [Gene Symbol: Tenm4] [Locus Tag: ] [Chromosome: 7] [Map Location: 7 E1|7 52.53 cM] [Description: teneurin transmembrane protein 4] [Gene Type: protein-coding]	Tenm4
240185_at	-0.587992	13.65204406	-4.196497827	0.000770045	0.013803407	-0.732206751	240185 [Gene Symbol: 9430020K01Rik] [Locus Tag: ] [Chromosome: 18] [Map Location: 18 A1|18] [Description: RIKEN cDNA 9430020K01 gene] [Gene Type: protein-coding]	9430020K01Rik
20324_at	-0.589187	16.06271121	-7.303712859	2.51E-06	0.000214249	5.00222843	20324 [Gene Symbol: Sdpr] [Locus Tag: ] [Chromosome: 1] [Map Location: 1 C1.1|1] [Description: serum deprivation response] [Gene Type: protein-coding]	Sdpr
17536_at	-0.589518	9.612539421	-3.458061818	0.003489452	0.039922421	-2.225710341	17536 [Gene Symbol: Meis2] [Locus Tag: RP23-230B1.1] [Chromosome: 2] [Map Location: 2 E4-E5|2 58.28 cM] [Description: Meis homeobox 2] [Gene Type: protein-coding]	Meis2
18175_at	-0.590043	8.074996792	-2.953742966	0.009813565	0.081102986	-3.230962186	18175 [Gene Symbol: Nrap] [Locus Tag: ] [Chromosome: 19] [Map Location: 19 D2|19 51.8 cM] [Description: nebulin-related anchoring protein] [Gene Type: protein-coding]	Nrap
24004_at	-0.590062	8.706550917	-6.728719857	6.58E-06	0.000430953	4.039095169	24004 [Gene Symbol: Rai2] [Locus Tag: RP23-364H13.1] [Chromosome: X] [Map Location: X F4|X] [Description: retinoic acid induced 2] [Gene Type: protein-coding]	Rai2
66790_at	-0.590441	9.179884564	-4.096321774	0.000943667	0.015924217	-0.934351962	66790 [Gene Symbol: Grtp1] [Locus Tag: ] [Chromosome: 8] [Map Location: 8 A1.1|8] [Description: GH regulated TBC protein 1] [Gene Type: protein-coding]	Grtp1
108079_at	-0.591052	8.843272098	-5.573976812	5.21E-05	0.002004174	1.962394963	108079 [Gene Symbol: Prkaa2] [Locus Tag: RP23-431F3.2] [Chromosome: 4] [Map Location: 4 C6|4] [Description: protein kinase, AMP-activated, alpha 2 catalytic subunit] [Gene Type: protein-coding]	Prkaa2
234267_at	-0.591398	10.56679532	-3.985448686	0.001182775	0.018486754	-1.158524164	234267 [Gene Symbol: Gpm6a] [Locus Tag: ] [Chromosome: 8] [Map Location: 8 B3.2|8] [Description: glycoprotein m6a] [Gene Type: protein-coding]	Gpm6a
16399_at	-0.592813	7.394059108	-3.355904188	0.004305334	0.04586503	-2.431364498	16399 [Gene Symbol: Itga2b] [Locus Tag: RP23-226P4.6] [Chromosome: 11] [Map Location: 11 E1|11 66.29 cM] [Description: integrin alpha 2b] [Gene Type: protein-coding]	Itga2b
54409_at	-0.593656	15.56813813	-4.009098364	0.001127073	0.017951129	-1.110676019	54409 [Gene Symbol: Ramp2] [Locus Tag: RP23-281C18.6] [Chromosome: 11] [Map Location: 11 D|11 64.47 cM] [Description: receptor (calcitonin) activity modifying protein 2] [Gene Type: protein-coding]	Ramp2
68311_at	-0.593681	13.02597407	-4.50775402	0.000411571	0.008746259	-0.107728714	68311 [Gene Symbol: Lypd2] [Locus Tag: ] [Chromosome: 15] [Map Location: 15|15 E1] [Description: Ly6/Plaur domain containing 2] [Gene Type: protein-coding]	Lypd2
11475_at	-0.594691	13.41092382	-4.687660206	0.000287751	0.006884936	0.249931211	11475 [Gene Symbol: Acta2] [Locus Tag: ] [Chromosome: 19] [Map Location: 19|19 C3] [Description: actin, alpha 2, smooth muscle, aorta] [Gene Type: protein-coding]	Acta2
11482_at	-0.595197	14.02732918	-7.182422103	3.07E-06	0.000245171	4.802997201	11482 [Gene Symbol: Acvrl1] [Locus Tag: ] [Chromosome: 15] [Map Location: 15|15 F3] [Description: activin A receptor, type II-like 1] [Gene Type: protein-coding]	Acvrl1
407790_at	-0.60003	10.93682448	-4.903772778	0.00018807	0.005051934	0.675611182	407790 [Gene Symbol: Ndufa4l2] [Locus Tag: ] [Chromosome: 10] [Map Location: 10 D3|10] [Description: NADH dehydrogenase (ubiquinone) 1 alpha subcomplex, 4-like 2] [Gene Type: protein-coding]	Ndufa4l2
234395_at	-0.600333	11.26438901	-4.12645548	0.000887612	0.015203958	-0.873499632	234395 [Gene Symbol: Ushbp1] [Locus Tag: ] [Chromosome: 8] [Map Location: 8 B3.3|8] [Description: Usher syndrome 1C binding protein 1] [Gene Type: protein-coding]	Ushbp1
18830_at	-0.601735	12.76681359	-4.875373189	0.00019882	0.00526049	0.619940053	18830 [Gene Symbol: Pltp] [Locus Tag: RP23-61O3.5] [Chromosome: 2] [Map Location: 2 H3|2 85.27 cM] [Description: phospholipid transfer protein] [Gene Type: protein-coding]	Pltp
104110_at	-0.603214	11.84145251	-4.942848526	0.000174249	0.004793544	0.752071482	104110 [Gene Symbol: Adcy4] [Locus Tag: ] [Chromosome: 14] [Map Location: 14|14 D3] [Description: adenylate cyclase 4] [Gene Type: protein-coding]	Adcy4
17711_at	-0.60327	16.43738879	-4.004948358	0.001136651	0.018040456	-1.119071255	17711 [Gene Symbol: CYTB] [Locus Tag: ] [Chromosome: MT] [Map Location: ] [Description: cytochrome b] [Gene Type: protein-coding]	CYTB
19739_at	-0.604385	8.483213241	-4.472797511	0.000441376	0.009147261	-0.177532249	19739 [Gene Symbol: Rgs9] [Locus Tag: RP23-391H8.3] [Chromosome: 11] [Map Location: 11 E1|11 71.86 cM] [Description: regulator of G-protein signaling 9] [Gene Type: protein-coding]	Rgs9
74511_at	-0.605936	8.867880961	-3.108497347	0.007154153	0.065215229	-2.92564749	74511 [Gene Symbol: Lrrc17] [Locus Tag: ] [Chromosome: 5] [Map Location: 5 A3|5] [Description: leucine rich repeat containing 17] [Gene Type: protein-coding]	Lrrc17
66283_at	-0.60652	6.544461061	-4.200147006	0.000764373	0.013762684	-0.724851762	66283 [Gene Symbol: Gkn1] [Locus Tag: ] [Chromosome: 6] [Map Location: 6|6 D2] [Description: gastrokine 1] [Gene Type: protein-coding]	Gkn1
21386_at	-0.608696	13.05137958	-4.591139828	0.000348518	0.007766185	0.058388337	21386 [Gene Symbol: Tbx3] [Locus Tag: ] [Chromosome: 5] [Map Location: 5 F|5 60.34 cM] [Description: T-box 3] [Gene Type: protein-coding]	Tbx3
58187_at	-0.609561	10.98181352	-4.570371368	0.000363231	0.007998667	0.017067965	58187 [Gene Symbol: Cldn10] [Locus Tag: ] [Chromosome: 14] [Map Location: 14 E4|14 62.55 cM] [Description: claudin 10] [Gene Type: protein-coding]	Cldn10
19092_at	-0.611959	9.006765107	-6.374596054	1.22E-05	0.000697201	3.422297363	19092 [Gene Symbol: Prkg2] [Locus Tag: ] [Chromosome: 5] [Map Location: 5 E3|5 48.35 cM] [Description: protein kinase, cGMP-dependent, type II] [Gene Type: protein-coding]	Prkg2
18190_at	-0.612109	8.286343058	-4.666309809	0.000300183	0.007037786	0.20763329	18190 [Gene Symbol: Nrxn2] [Locus Tag: ] [Chromosome: 19] [Map Location: 19 A|19] [Description: neurexin II] [Gene Type: protein-coding]	Nrxn2
100213_at	-0.6132	12.64434329	-5.816898082	3.32E-05	0.001443838	2.414722209	100213 [Gene Symbol: Rusc2] [Locus Tag: RP23-195K8.1] [Chromosome: 4] [Map Location: 4 A5|4] [Description: RUN and SH3 domain containing 2] [Gene Type: protein-coding]	Rusc2
100503637_at	-0.61485	13.96979618	-4.293045799	0.000633476	0.011962219	-0.537849498	100503637 [Gene Symbol: Gm19809] [Locus Tag: ] [Chromosome: 1] [Map Location: ] [Description: predicted gene, 19809] [Gene Type: protein-coding]	Gm19809
53901_at	-0.615584	11.29779169	-5.22665082	0.000100653	0.003249943	1.302285406	53901 [Gene Symbol: Rcan2] [Locus Tag: ] [Chromosome: 17] [Map Location: 17 C|17 19.77 cM] [Description: regulator of calcineurin 2] [Gene Type: protein-coding]	Rcan2
16367_at	-0.617096	8.33549637	-4.293865771	0.000632429	0.011961154	-0.536201078	16367 [Gene Symbol: Irs1] [Locus Tag: ] [Chromosome: 1] [Map Location: 1 C5|1 42.0 cM] [Description: insulin receptor substrate 1] [Gene Type: protein-coding]	Irs1
436049_at	-0.618076	8.21782669	-6.962516918	4.43E-06	0.000320957	4.436429023	-	-
75863_at	-0.618735	7.522448405	-3.271115823	0.005124961	0.051866739	-2.60145039	75863 [Gene Symbol: Clec4g] [Locus Tag: ] [Chromosome: 8] [Map Location: 8 A1.1|8] [Description: C-type lectin domain family 4, member g] [Gene Type: protein-coding]	Clec4g
228788_at	-0.619733	10.07478955	-4.548546255	0.000379382	0.008279252	-0.026393445	228788 [Gene Symbol: Ccm2l] [Locus Tag: RP23-88J10.3] [Chromosome: 2] [Map Location: 2 H1|2] [Description: cerebral cavernous malformation 2-like] [Gene Type: protein-coding]	Ccm2l
328779_at	-0.620151	10.61069114	-4.583993158	0.00035351	0.007855825	0.044173614	328779 [Gene Symbol: Hs3st6] [Locus Tag: ] [Chromosome: 17] [Map Location: 17 A3.3|17] [Description: heparan sulfate (glucosamine) 3-O-sulfotransferase 6] [Gene Type: protein-coding]	Hs3st6
105827_at	-0.621625	7.978109319	-5.876102994	2.98E-05	0.001328539	2.52374985	105827 [Gene Symbol: Amigo2] [Locus Tag: ] [Chromosome: 15] [Map Location: 15 F1|15] [Description: adhesion molecule with Ig like domain 2] [Gene Type: protein-coding]	Amigo2
13805_at	-0.622543	12.21661524	-6.264853561	1.48E-05	0.000805304	3.22750285	13805 [Gene Symbol: Eng] [Locus Tag: RP23-17P12.4] [Chromosome: 2] [Map Location: 2 B|2 22.09 cM] [Description: endoglin] [Gene Type: protein-coding]	Eng
14178_at	-0.62453	10.09464567	-3.594994024	0.002632993	0.033101852	-1.949147111	14178 [Gene Symbol: Fgf7] [Locus Tag: RP23-386I21.3] [Chromosome: 2] [Map Location: 2|2 F-G] [Description: fibroblast growth factor 7] [Gene Type: protein-coding]	Fgf7
214239_at	-0.625147	12.45281366	-7.246314784	2.76E-06	0.000228182	4.908207585	214239 [Gene Symbol: A430105I19Rik] [Locus Tag: RP23-172B16.4] [Chromosome: 2] [Map Location: 2 E5|2] [Description: RIKEN cDNA A430105I19 gene] [Gene Type: protein-coding]	A430105I19Rik
17719_at	-0.627731	15.67035286	-3.743604474	0.001940318	0.026476614	-1.648310776	17719 [Gene Symbol: ND4] [Locus Tag: ] [Chromosome: MT] [Map Location: ] [Description: NADH dehydrogenase subunit 4] [Gene Type: protein-coding]	ND4
19263_at	-0.627833	11.68804901	-2.999308639	0.008943081	0.07563318	-3.141444056	19263 [Gene Symbol: Ptprb] [Locus Tag: ] [Chromosome: 10] [Map Location: 10 D2|10] [Description: protein tyrosine phosphatase, receptor type, B] [Gene Type: protein-coding]	Ptprb
195733_at	-0.628024	9.512482249	-4.226123409	0.000725212	0.013274053	-0.672515279	195733 [Gene Symbol: Grhl1] [Locus Tag: ] [Chromosome: 12] [Map Location: 12 A1.3|12] [Description: grainyhead-like 1 (Drosophila)] [Gene Type: protein-coding]	Grhl1
16981_at	-0.62923	9.660277533	-3.87397574	0.001485376	0.021996383	-1.384215043	16981 [Gene Symbol: Lrrn3] [Locus Tag: ] [Chromosome: 12] [Map Location: 12|12 B3] [Description: leucine rich repeat protein 3, neuronal] [Gene Type: protein-coding]	Lrrn3
19013_at	-0.629237	8.869713531	-4.17019868	0.000812207	0.014359851	-0.785232298	19013 [Gene Symbol: Ppara] [Locus Tag: ] [Chromosome: 15] [Map Location: 15 E2|15 40.42 cM] [Description: peroxisome proliferator activated receptor alpha] [Gene Type: protein-coding]	Ppara
11669_at	-0.630727	13.56062099	-3.449967919	0.003548035	0.040383424	-2.242028673	11669 [Gene Symbol: Aldh2] [Locus Tag: ] [Chromosome: 5] [Map Location: 5|5 F-G1] [Description: aldehyde dehydrogenase 2, mitochondrial] [Gene Type: protein-coding]	Aldh2
18014_at	-0.630767	8.424413815	-5.028851839	0.000147398	0.004246924	0.91977366	18014 [Gene Symbol: Neurog1] [Locus Tag: ] [Chromosome: 13] [Map Location: 13 B1|13 30.06 cM] [Description: neurogenin 1] [Gene Type: protein-coding]	Neurog1
54485_at	-0.63131	8.763450797	-3.848533302	0.00156479	0.022683342	-1.435750702	54485 [Gene Symbol: Dll4] [Locus Tag: RP23-46P4.8] [Chromosome: 2] [Map Location: 2|2 E3] [Description: delta-like 4 (Drosophila)] [Gene Type: protein-coding]	Dll4
16001_at	-0.631825	10.83565216	-3.002618112	0.008882895	0.075334018	-3.134929273	16001 [Gene Symbol: Igf1r] [Locus Tag: ] [Chromosome: 7] [Map Location: 7 D1|7 37.27 cM] [Description: insulin-like growth factor I receptor] [Gene Type: protein-coding]	Igf1r
74318_at	-0.632366	14.84196513	-6.634567044	7.74E-06	0.000485734	3.876863283	74318 [Gene Symbol: Hopx] [Locus Tag: ] [Chromosome: 5] [Map Location: 5 C3.3|5] [Description: HOP homeobox] [Gene Type: protein-coding]	Hopx
14681_at	-0.635289	7.530347933	-3.079847301	0.007586187	0.067544313	-2.982433961	14681 [Gene Symbol: Gnao1] [Locus Tag: ] [Chromosome: 8] [Map Location: 8 C5|8 45.94 cM] [Description: guanine nucleotide binding protein, alpha O] [Gene Type: protein-coding]	Gnao1
16826_at	-0.637659	11.44486024	-3.713917545	0.002062222	0.027623874	-1.708438975	16826 [Gene Symbol: Ldb2] [Locus Tag: ] [Chromosome: 5] [Map Location: 5 B3|5] [Description: LIM domain binding 2] [Gene Type: protein-coding]	Ldb2
108075_at	-0.637758	12.61416401	-4.105745727	0.00092576	0.015737386	-0.915317251	108075 [Gene Symbol: Ltbp4] [Locus Tag: ] [Chromosome: 7] [Map Location: 7 A3|7] [Description: latent transforming growth factor beta binding protein 4] [Gene Type: protein-coding]	Ltbp4
76976_at	-0.638927	10.32988892	-3.428880703	0.003705321	0.041531398	-2.284524858	76976 [Gene Symbol: Arxes2] [Locus Tag: mCG_1031877] [Chromosome: X] [Map Location: X F1|X] [Description: adipocyte-related X-chromosome expressed sequence 2] [Gene Type: protein-coding]	Arxes2
14461_at	-0.641564	11.24957625	-4.509324004	0.000410281	0.008733852	-0.104595887	14461 [Gene Symbol: Gata2] [Locus Tag: ] [Chromosome: 6] [Map Location: 6 D1|6 39.2 cM] [Description: GATA binding protein 2] [Gene Type: protein-coding]	Gata2
68505_at	-0.641967	15.87017529	-6.8556137	5.30E-06	0.000364843	4.255724059	68505 [Gene Symbol: Vps51] [Locus Tag: ] [Chromosome: 19] [Map Location: 19 A|19] [Description: vacuolar protein sorting 51 homolog (S. cerevisiae)] [Gene Type: protein-coding]	Vps51
19041_at	-0.642183	10.58187294	-3.371813427	0.004166768	0.044877913	-2.399385041	19041 [Gene Symbol: Ppl] [Locus Tag: ] [Chromosome: 16] [Map Location: 16 A-B1|16 2.5 cM] [Description: periplakin] [Gene Type: protein-coding]	Ppl
100042862_at	-0.643028	12.00983558	-3.118206454	0.007013322	0.064427598	-2.906378699	100042862 [Gene Symbol: Gm4076] [Locus Tag: ] [Chromosome: 13] [Map Location: 13 C3|13] [Description: predicted gene 4076] [Gene Type: protein-coding]	Gm4076
15483_at	-0.643269	12.9982246	-3.516334101	0.003095286	0.036732176	-2.108121298	15483 [Gene Symbol: Hsd11b1] [Locus Tag: ] [Chromosome: 1] [Map Location: 1 H6|1] [Description: hydroxysteroid 11-beta dehydrogenase 1] [Gene Type: protein-coding]	Hsd11b1
380928_at	-0.64482	12.15908278	-4.900049738	0.000189444	0.005067636	0.668317794	380928 [Gene Symbol: Lmo7] [Locus Tag: ] [Chromosome: 14] [Map Location: 14 E2.3|14 50.9 cM] [Description: LIM domain only 7] [Gene Type: protein-coding]	Lmo7
100502854_at	-0.645795	10.94120768	-4.427242929	0.000483566	0.00975892	-0.268636753	100502854 [Gene Symbol: D030029J20Rik] [Locus Tag: ] [Chromosome: 2] [Map Location: 2|2] [Description: RIKEN cDNA D030029J20 gene] [Gene Type: unknown]	D030029J20Rik
53614_at	-0.64615	8.664241471	-5.301357476	8.73E-05	0.002919349	1.445546999	53614 [Gene Symbol: Reck] [Locus Tag: RP23-375M22.1] [Chromosome: 4] [Map Location: 4 B1|4] [Description: reversion-inducing-cysteine-rich protein with kazal motifs] [Gene Type: protein-coding]	Reck
21412_at	-0.646447	9.597143073	-3.491808073	0.003255443	0.038051708	-2.157634302	21412 [Gene Symbol: Tcf21] [Locus Tag: ] [Chromosome: 10] [Map Location: 10 A3|10 10.33 cM] [Description: transcription factor 21] [Gene Type: protein-coding]	Tcf21
432770_at	-0.64688	8.042882914	-5.222430671	0.000101471	0.003260077	1.294172395	432770 [Gene Symbol: Rslcan18] [Locus Tag: ] [Chromosome: 13] [Map Location: 13 B3|13] [Description: regulator of sex-limitation candidate 18] [Gene Type: protein-coding]	Rslcan18
14723_at	-0.647616	7.282299364	-2.970544598	0.009483325	0.078856717	-3.197993288	14723 [Gene Symbol: Gp1ba] [Locus Tag: DN-183N8.12-001] [Chromosome: 11] [Map Location: 11 B4|11 43.2 cM] [Description: glycoprotein 1b, alpha polypeptide] [Gene Type: protein-coding]	Gp1ba
53315_at	-0.648082	8.249240363	-3.543521157	0.002926958	0.035467666	-2.053203605	53315 [Gene Symbol: Sult1d1] [Locus Tag: ] [Chromosome: 5] [Map Location: 5 E1|5] [Description: sulfotransferase family 1D, member 1] [Gene Type: protein-coding]	Sult1d1
77296_at	-0.648439	10.82618048	-4.005490053	0.001135396	0.018040456	-1.117975409	77296 [Gene Symbol: Fam162b] [Locus Tag: ] [Chromosome: 10] [Map Location: 10 B3|10] [Description: family with sequence similarity 162, member B] [Gene Type: protein-coding]	Fam162b
21676_at	-0.649394	7.191510405	-4.860231741	0.000204808	0.005354762	0.590224316	21676 [Gene Symbol: Tead1] [Locus Tag: ] [Chromosome: 7] [Map Location: 7|7 F2] [Description: TEA domain family member 1] [Gene Type: protein-coding]	Tead1
22339_at	-0.650141	12.80689165	-5.697277971	4.14E-05	0.001677617	2.19297769	22339 [Gene Symbol: Vegfa] [Locus Tag: ] [Chromosome: 17] [Map Location: 17 C|17 22.79 cM] [Description: vascular endothelial growth factor A] [Gene Type: protein-coding]	Vegfa
20471_at	-0.650178	8.570470244	-4.113157855	0.000911919	0.015576368	-0.900348518	20471 [Gene Symbol: Six1] [Locus Tag: ] [Chromosome: 12] [Map Location: 12 C3|12 30.34 cM] [Description: sine oculis-related homeobox 1] [Gene Type: protein-coding]	Six1
100043387_at	-0.651465	8.514456511	-3.048697132	0.008085117	0.070361668	-3.044047516	100043387 [Gene Symbol: Gm14305] [Locus Tag: RP23-232H13.5] [Chromosome: 2] [Map Location: 2 H4|2] [Description: predicted gene 14305] [Gene Type: protein-coding]	Gm14305
21912_at	-0.651493	15.31838753	-6.968835256	4.38E-06	0.000319474	4.447057932	21912 [Gene Symbol: Tspan7] [Locus Tag: RP23-169D18.1] [Chromosome: X] [Map Location: X|X A1.3-A2] [Description: tetraspanin 7] [Gene Type: protein-coding]	Tspan7
69638_at	-0.652051	11.39050062	-6.433082061	1.10E-05	0.000638499	3.525407345	69638 [Gene Symbol: Enho] [Locus Tag: mCG_9751] [Chromosome: 4] [Map Location: 4 A5|4] [Description: energy homeostasis associated] [Gene Type: protein-coding]	Enho
24053_at	-0.653063	7.481247188	-3.349713003	0.004360491	0.04620941	-2.443804289	24053 [Gene Symbol: Sgcg] [Locus Tag: ] [Chromosome: 14] [Map Location: 14 D1|14] [Description: sarcoglycan, gamma (dystrophin-associated glycoprotein)] [Gene Type: protein-coding]	Sgcg
353208_at	-0.653435	9.354428184	-3.315909655	0.004674286	0.04866486	-2.511670326	353208 [Gene Symbol: Zfp931] [Locus Tag: RP23-124E18.1] [Chromosome: 2] [Map Location: 2 H4|2] [Description: zinc finger protein 931] [Gene Type: protein-coding]	Zfp931
230810_at	-0.653681	8.500022297	-5.604752121	4.92E-05	0.001926711	2.020136444	230810 [Gene Symbol: Slc30a2] [Locus Tag: ] [Chromosome: 4] [Map Location: 4 D3|4 66.61 cM] [Description: solute carrier family 30 (zinc transporter), member 2] [Gene Type: protein-coding]	Slc30a2
269831_at	-0.653743	11.8610663	-3.824391773	0.001644112	0.023504316	-1.484655199	269831 [Gene Symbol: Tspan12] [Locus Tag: ] [Chromosome: 6] [Map Location: 6 A3.1|6] [Description: tetraspanin 12] [Gene Type: protein-coding]	Tspan12
75744_at	-0.654665	9.762812601	-7.689668642	1.35E-06	0.000139276	5.622371189	75744 [Gene Symbol: Svip] [Locus Tag: ] [Chromosome: 7] [Map Location: 7 B4|7] [Description: small VCP/p97-interacting protein] [Gene Type: protein-coding]	Svip
232016_at	-0.654981	8.998190727	-4.480065549	0.000435002	0.00906933	-0.163011215	232016 [Gene Symbol: Ccdc129] [Locus Tag: ] [Chromosome: 6] [Map Location: 6 B3|6] [Description: coiled-coil domain containing 129] [Gene Type: protein-coding]	Ccdc129
140781_at	-0.655767	10.44105889	-3.801335165	0.001723661	0.024256083	-1.531363631	140781 [Gene Symbol: Myh7] [Locus Tag: RP23-171A13.1] [Chromosome: 14] [Map Location: 14 C3|14 28.01 cM] [Description: myosin, heavy polypeptide 7, cardiac muscle, beta] [Gene Type: protein-coding]	Myh7
11941_at	-0.656391	8.278244159	-4.369571899	0.000542961	0.010635471	-0.384185144	11941 [Gene Symbol: Atp2b2] [Locus Tag: ] [Chromosome: 6] [Map Location: 6 E3|6 52.85 cM] [Description: ATPase, Ca++ transporting, plasma membrane 2] [Gene Type: protein-coding]	Atp2b2
238276_at	-0.657266	13.36838235	-4.352465298	0.000561976	0.010911142	-0.418502869	238276 [Gene Symbol: Akap5] [Locus Tag: ] [Chromosome: 12] [Map Location: 12 C3|12] [Description: A kinase (PRKA) anchor protein 5] [Gene Type: protein-coding]	Akap5
11722_at	-0.657574	8.189873719	-3.674411635	0.0022365	0.029458974	-1.788435548	11722 [Gene Symbol: Amy1] [Locus Tag: ] [Chromosome: 3] [Map Location: 3 F3|3 49.35 cM] [Description: amylase 1, salivary] [Gene Type: protein-coding]	Amy1
107753_at	-0.659836	9.045503106	-4.260542448	0.000676452	0.012542242	-0.603223664	107753 [Gene Symbol: Lgals2] [Locus Tag: ] [Chromosome: 15] [Map Location: 15 E1|15] [Description: lectin, galactose-binding, soluble 2] [Gene Type: protein-coding]	Lgals2
627821_at	-0.660404	7.16927225	-4.517839225	0.000403361	0.008654796	-0.087607557	627821 [Gene Symbol: Gm6792] [Locus Tag: ] [Chromosome: 7] [Map Location: 7 A1|7] [Description: predicted gene 6792] [Gene Type: protein-coding]	Gm6792
241612_at	-0.661178	7.699045783	-5.337268864	8.15E-05	0.002799648	1.514168646	241612 [Gene Symbol: Slc5a12] [Locus Tag: RP24-331J23.1] [Chromosome: 2] [Map Location: 2 E3|2] [Description: solute carrier family 5 (sodium/glucose cotransporter), member 12] [Gene Type: protein-coding]	Slc5a12
16515_at	-0.663629	7.558613002	-3.439099642	0.003628248	0.041084625	-2.263934432	16515 [Gene Symbol: Kcnj12] [Locus Tag: RP23-55I2.5] [Chromosome: 11] [Map Location: 11 B2|11 37.96 cM] [Description: potassium inwardly-rectifying channel, subfamily J, member 12] [Gene Type: protein-coding]	Kcnj12
21345_at	-0.664946	14.27040776	-4.226690016	0.000724381	0.013268841	-0.671374083	21345 [Gene Symbol: Tagln] [Locus Tag: ] [Chromosome: 9] [Map Location: 9 A5.2|9 25.36 cM] [Description: transgelin] [Gene Type: protein-coding]	Tagln
11668_at	-0.665571	16.26663648	-4.737927021	0.000260529	0.006370771	0.349349703	11668 [Gene Symbol: Aldh1a1] [Locus Tag: ] [Chromosome: 19] [Map Location: 19 B|19 13.91 cM] [Description: aldehyde dehydrogenase family 1, subfamily A1] [Gene Type: protein-coding]	Aldh1a1
98932_at	-0.666154	14.0360049	-5.678838016	4.29E-05	0.001724516	2.158622626	98932 [Gene Symbol: Myl9] [Locus Tag: RP24-482A24.1] [Chromosome: 2] [Map Location: 2 H1|2] [Description: myosin, light polypeptide 9, regulatory] [Gene Type: protein-coding]	Myl9
238662_at	-0.666346	7.840101772	-3.414420497	0.003817184	0.042359931	-2.313649885	238662 [Gene Symbol: Spata31d1b] [Locus Tag: ] [Chromosome: 13] [Map Location: 13 B2|13] [Description: spermatogenesis associated 31 subfamily D, member 1B] [Gene Type: protein-coding]	Spata31d1b
14859_at	-0.666727	14.52593832	-5.800492367	3.42E-05	0.001464575	2.384425503	14859 [Gene Symbol: Gsta3] [Locus Tag: ] [Chromosome: 1] [Map Location: 1 A4|1 6.5 cM] [Description: glutathione S-transferase, alpha 3] [Gene Type: protein-coding]	Gsta3
195531_at	-0.66698	7.097537867	-3.89314316	0.001428251	0.021335048	-1.345394107	195531 [Gene Symbol: Gm13152] [Locus Tag: ] [Chromosome: 4] [Map Location: 4 E1|4] [Description: predicted gene 13152] [Gene Type: protein-coding]	Gm13152
239435_at	-0.672745	9.099159308	-4.37749652	0.000534377	0.010498874	-0.36829405	239435 [Gene Symbol: Aard] [Locus Tag: ] [Chromosome: 15] [Map Location: 15 C|15] [Description: alanine and arginine rich domain containing protein] [Gene Type: protein-coding]	Aard
21824_at	-0.67405	14.77110285	-3.394710215	0.00397511	0.043609503	-2.353327171	21824 [Gene Symbol: Thbd] [Locus Tag: RP23-70N3.2] [Chromosome: 2] [Map Location: 2 G3|2 73.45 cM] [Description: thrombomodulin] [Gene Type: protein-coding]	Thbd
21961_at	-0.674295	14.391313	-3.0541378	0.007995704	0.069876685	-3.033296074	21961 [Gene Symbol: Tns1] [Locus Tag: ] [Chromosome: 1] [Map Location: 1 C3|1 38.17 cM] [Description: tensin 1] [Gene Type: protein-coding]	Tns1
241226_at	-0.676883	12.0806653	-5.069471172	0.000136239	0.003991682	0.998693707	241226 [Gene Symbol: Itga8] [Locus Tag: RP23-202C2.1] [Chromosome: 2] [Map Location: 2 A1|2 9.12 cM] [Description: integrin alpha 8] [Gene Type: protein-coding]	Itga8
17716_at	-0.677894	12.47762094	-3.936265739	0.001307725	0.019926814	-1.258073818	17716 [Gene Symbol: ND1] [Locus Tag: ] [Chromosome: MT] [Map Location: ] [Description: NADH dehydrogenase subunit 1] [Gene Type: protein-coding]	ND1
15213_at	-0.67832	11.95584323	-4.300779081	0.000623668	0.011834585	-0.522304594	15213 [Gene Symbol: Hey1] [Locus Tag: ] [Chromosome: 3] [Map Location: 3 A1|3 2.15 cM] [Description: hairy/enhancer-of-split related with YRPW motif 1] [Gene Type: protein-coding]	Hey1
226041_at	-0.679495	9.250654334	-5.814144097	3.34E-05	0.001445992	2.409638952	226041 [Gene Symbol: Pgm5] [Locus Tag: ] [Chromosome: 19] [Map Location: 19 B|19] [Description: phosphoglucomutase 5] [Gene Type: protein-coding]	Pgm5
225341_at	-0.680591	12.66192848	-4.598437745	0.000343493	0.007689506	0.072899408	225341 [Gene Symbol: Lims2] [Locus Tag: ] [Chromosome: 18] [Map Location: 18 B1|18] [Description: LIM and senescent cell antigen like domains 2] [Gene Type: protein-coding]	Lims2
60363_at	-0.680621	9.635489386	-4.285906668	0.00064267	0.012053911	-0.552203224	60363 [Gene Symbol: Cldn15] [Locus Tag: ] [Chromosome: 5] [Map Location: 5 G2|5] [Description: claudin 15] [Gene Type: protein-coding]	Cldn15
14366_at	-0.681085	11.31064338	-6.294913428	1.40E-05	0.000772128	3.281030499	14366 [Gene Symbol: Fzd4] [Locus Tag: ] [Chromosome: 7] [Map Location: 7 E1|7 49.32 cM] [Description: frizzled homolog 4 (Drosophila)] [Gene Type: protein-coding]	Fzd4
628239_at	-0.681282	10.5169879	-3.142246914	0.006676284	0.062297453	-2.858616067	628239 [Gene Symbol: Gm14411] [Locus Tag: ] [Chromosome: 2] [Map Location: 2 H4|2] [Description: predicted gene 14411] [Gene Type: pseudo]	Gm14411
217012_at	-0.68184	9.413420743	-7.113288316	3.44E-06	0.000264476	4.688500864	217012 [Gene Symbol: Unc45b] [Locus Tag: RP23-392I13.3] [Chromosome: 11] [Map Location: 11 C|11] [Description: unc-45 homolog B (C. elegans)] [Gene Type: protein-coding]	Unc45b
67888_at	-0.683882	12.09355826	-3.595734241	0.00262899	0.033085766	-1.947650012	67888 [Gene Symbol: Tmem100] [Locus Tag: RP23-133I19.1] [Chromosome: 11] [Map Location: 11 C|11] [Description: transmembrane protein 100] [Gene Type: protein-coding]	Tmem100
54420_at	-0.684398	8.390395597	-5.201821458	0.000105562	0.003347247	1.254521543	54420 [Gene Symbol: Cldn8] [Locus Tag: ] [Chromosome: 16] [Map Location: 16 C3.3|16] [Description: claudin 8] [Gene Type: protein-coding]	Cldn8
15446_at	-0.690445	12.80430407	-3.996607448	0.001156153	0.018223098	-1.135945872	15446 [Gene Symbol: Hpgd] [Locus Tag: ] [Chromosome: 8] [Map Location: 8 B3.2|8] [Description: hydroxyprostaglandin dehydrogenase 15 (NAD)] [Gene Type: protein-coding]	Hpgd
665001_at	-0.690515	10.53038524	-3.13881476	0.006723404	0.062664914	-2.865439359	665001 [Gene Symbol: Gm14391] [Locus Tag: RP23-330D3.3] [Chromosome: 2] [Map Location: 2 H4|2] [Description: predicted gene 14391] [Gene Type: protein-coding]	Gm14391
14199_at	-0.690926	9.687359482	-6.739867862	6.46E-06	0.000423948	4.058219493	14199 [Gene Symbol: Fhl1] [Locus Tag: RP23-71G11.1] [Chromosome: X] [Map Location: X|X A6-A7.1] [Description: four and a half LIM domains 1] [Gene Type: protein-coding]	Fhl1
13897_at	-0.690991	9.8036829	-5.297063584	8.80E-05	0.002935264	1.437331294	13897 [Gene Symbol: Ces1e] [Locus Tag: ] [Chromosome: 8] [Map Location: 8 C5|8 45.11 cM] [Description: carboxylesterase 1E] [Gene Type: protein-coding]	Ces1e
54140_at	-0.691238	6.783090155	-3.055864819	0.007967526	0.069735384	-3.029882377	54140 [Gene Symbol: Avpr1a] [Locus Tag: ] [Chromosome: 10] [Map Location: 10|10 D3] [Description: arginine vasopressin receptor 1A] [Gene Type: protein-coding]	Avpr1a
14623_at	-0.691548	10.18175105	-3.207980171	0.005834323	0.056934464	-2.727666331	14623 [Gene Symbol: Gjb6] [Locus Tag: ] [Chromosome: 14] [Map Location: 14 C3|14 30.1 cM] [Description: gap junction protein, beta 6] [Gene Type: protein-coding]	Gjb6
170765_at	-0.692272	10.90778872	-3.179264827	0.00618836	0.059321087	-2.784932491	170765 [Gene Symbol: Ripply3] [Locus Tag: ] [Chromosome: 16] [Map Location: 16 C4|16] [Description: ripply3 homolog (zebrafish)] [Gene Type: protein-coding]	Ripply3
386454_at	-0.695347	9.286800665	-4.039285858	0.00105982	0.017253337	-1.049623317	386454 [Gene Symbol: Rnf39] [Locus Tag: ] [Chromosome: 17] [Map Location: 17 B1|17] [Description: ring finger protein 39] [Gene Type: protein-coding]	Rnf39
71217_at	-0.697715	6.699523414	-6.817111257	5.66E-06	0.000382987	4.190238768	71217 [Gene Symbol: 4933431I19Rik] [Locus Tag: ] [Chromosome: 16] [Map Location: 16|16] [Description: RIKEN cDNA 4933431I19 gene] [Gene Type: unknown]	4933431I19Rik
12876_at	-0.701468	12.04583059	-4.172519605	0.000808393	0.014332166	-0.780551419	12876 [Gene Symbol: Cpe] [Locus Tag: ] [Chromosome: 8] [Map Location: 8 B3.1|8 32.3 cM] [Description: carboxypeptidase E] [Gene Type: protein-coding]	Cpe
16485_at	-0.702169	6.537928134	-3.446238687	0.003575357	0.04063727	-2.249545991	16485 [Gene Symbol: Kcna1] [Locus Tag: ] [Chromosome: 6] [Map Location: 6 F1-F3|6 61.57 cM] [Description: potassium voltage-gated channel, shaker-related subfamily, member 1] [Gene Type: protein-coding]	Kcna1
12038_at	-0.703142	9.021030082	-5.405210122	7.16E-05	0.002541559	1.643554072	12038 [Gene Symbol: Bche] [Locus Tag: ] [Chromosome: 3] [Map Location: 3 E3|3] [Description: butyrylcholinesterase] [Gene Type: protein-coding]	Bche
70747_at	-0.705261	11.30976676	-6.137378379	1.86E-05	0.000951399	2.999080044	70747 [Gene Symbol: Tspan2] [Locus Tag: ] [Chromosome: 3] [Map Location: 3|3 F3] [Description: tetraspanin 2] [Gene Type: protein-coding]	Tspan2
13363_at	-0.708744	9.050222409	-4.097979989	0.000940491	0.015896721	-0.931002414	13363 [Gene Symbol: Dhh] [Locus Tag: ] [Chromosome: 15] [Map Location: 15 F1|15 55.05 cM] [Description: desert hedgehog] [Gene Type: protein-coding]	Dhh
319713_at	-0.709027	11.91515264	-6.319925217	1.34E-05	0.000748864	3.325470801	319713 [Gene Symbol: Ablim3] [Locus Tag: ] [Chromosome: 18] [Map Location: 18 E1|18] [Description: actin binding LIM protein family, member 3] [Gene Type: protein-coding]	Ablim3
100039317_at	-0.711335	11.46867449	-7.395754883	2.16E-06	0.000190573	5.152022662	100039317 [Gene Symbol: Gm2155] [Locus Tag: ] [Chromosome: X] [Map Location: X A5|X] [Description: predicted gene 2155] [Gene Type: protein-coding]	Gm2155
14311_at	-0.713714	8.581673255	-3.43204163	0.003681308	0.041419923	-2.278156508	14311 [Gene Symbol: Cidec] [Locus Tag: ] [Chromosome: 6] [Map Location: 6 E3|6] [Description: cell death-inducing DFFA-like effector c] [Gene Type: protein-coding]	Cidec
14205_at	-0.718051	10.85825326	-5.931564358	2.69E-05	0.001234542	2.625445074	14205 [Gene Symbol: Figf] [Locus Tag: RP23-202H24.2] [Chromosome: X] [Map Location: X F5|X 76.35 cM] [Description: c-fos induced growth factor] [Gene Type: protein-coding]	Figf
631037_at	-0.718239	8.426259875	-6.208093131	1.64E-05	0.000863833	3.126078686	631037 [Gene Symbol: Gm12839] [Locus Tag: RP23-118K16.3] [Chromosome: 4] [Map Location: 4 D1|4] [Description: cytochrome P450, family 4, subfamily b, polypeptide 1 pseudogene] [Gene Type: pseudo]	Gm12839
227618_at	-0.719193	11.18682092	-8.079717375	7.35E-07	9.65E-05	6.22807668	227618 [Gene Symbol: Lrrc26] [Locus Tag: RP23-132N23.19-001] [Chromosome: 2] [Map Location: 2 A3|2] [Description: leucine rich repeat containing 26] [Gene Type: protein-coding]	Lrrc26
20411_at	-0.720584	11.9533589	-6.487511499	9.99E-06	0.00059544	3.62092508	20411 [Gene Symbol: Sorbs1] [Locus Tag: ] [Chromosome: 19] [Map Location: 19 C3|19 34.25 cM] [Description: sorbin and SH3 domain containing 1] [Gene Type: protein-coding]	Sorbs1
15460_at	-0.720709	8.565860878	-4.622834317	0.000327231	0.007496044	0.121375972	15460 [Gene Symbol: Hr] [Locus Tag: ] [Chromosome: 14] [Map Location: 14 D2|14] [Description: hairless] [Gene Type: protein-coding]	Hr
100647_at	-0.722658	9.626214085	-3.193343078	0.006012206	0.058225866	-2.756868125	100647 [Gene Symbol: Upk3b] [Locus Tag: ] [Chromosome: 5] [Map Location: 5 G2|5] [Description: uroplakin 3B] [Gene Type: protein-coding]	Upk3b
223917_at	-0.724757	11.58261191	-4.105928519	0.000925416	0.015737386	-0.914948078	223917 [Gene Symbol: Krt79] [Locus Tag: ] [Chromosome: 15] [Map Location: 15 F3|15] [Description: keratin 79] [Gene Type: protein-coding]	Krt79
55990_at	-0.729005	13.74002052	-3.374665229	0.004142404	0.04477741	-2.393650581	55990 [Gene Symbol: Fmo2] [Locus Tag: ] [Chromosome: 1] [Map Location: 1|1 H1] [Description: flavin containing monooxygenase 2] [Gene Type: protein-coding]	Fmo2
18553_at	-0.729219	9.834679337	-5.727617547	3.92E-05	0.001612818	2.249403019	18553 [Gene Symbol: Pcsk6] [Locus Tag: ] [Chromosome: 7] [Map Location: 7 C|7 35.36 cM] [Description: proprotein convertase subtilisin/kexin type 6] [Gene Type: protein-coding]	Pcsk6
17268_at	-0.731424	11.73165114	-7.084624153	3.61E-06	0.000275642	4.640828329	17268 [Gene Symbol: Meis1] [Locus Tag: RP23-377H12.3] [Chromosome: 11] [Map Location: 11 A3.1|11 11.11 cM] [Description: Meis homeobox 1] [Gene Type: protein-coding]	Meis1
98660_at	-0.733607	8.970345703	-6.793298841	5.89E-06	0.000396623	4.149631696	98660 [Gene Symbol: Atp1a2] [Locus Tag: ] [Chromosome: 1] [Map Location: 1 H3|1 79.6 cM] [Description: ATPase, Na+/K+ transporting, alpha 2 polypeptide] [Gene Type: protein-coding]	Atp1a2
20533_at	-0.733824	8.17362534	-3.400709822	0.003926361	0.043243894	-2.341252597	20533 [Gene Symbol: Slc4a1] [Locus Tag: RP23-461C4.8] [Chromosome: 11] [Map Location: 11 D|11 66.29 cM] [Description: solute carrier family 4 (anion exchanger), member 1] [Gene Type: protein-coding]	Slc4a1
15476_at	-0.734746	8.093422827	-6.570041291	8.65E-06	0.000530764	3.764944281	15476 [Gene Symbol: Hs3st1] [Locus Tag: ] [Chromosome: 5] [Map Location: 5 B3|5 21.14 cM] [Description: heparan sulfate (glucosamine) 3-O-sulfotransferase 1] [Gene Type: protein-coding]	Hs3st1
14873_at	-0.735506	14.17735309	-4.672537547	0.000296501	0.006998747	0.21997554	14873 [Gene Symbol: Gsto1] [Locus Tag: ] [Chromosome: 19] [Map Location: 19 D1|19] [Description: glutathione S-transferase omega 1] [Gene Type: protein-coding]	Gsto1
17721_at	-0.737079	13.21798563	-3.615830751	0.002522593	0.032126431	-1.906997971	17721 [Gene Symbol: ND5] [Locus Tag: ] [Chromosome: MT] [Map Location: ] [Description: NADH dehydrogenase subunit 5] [Gene Type: protein-coding]	ND5
12161_at	-0.737985	10.53818889	-3.372099637	0.004164316	0.044877913	-2.398809551	12161 [Gene Symbol: Bmp6] [Locus Tag: ] [Chromosome: 13] [Map Location: 13 A3.3|13 18.15 cM] [Description: bone morphogenetic protein 6] [Gene Type: protein-coding]	Bmp6
74770_at	-0.738347	7.562954317	-3.299905034	0.004830597	0.049632132	-2.543768897	74770 [Gene Symbol: Hhatl] [Locus Tag: ] [Chromosome: 9] [Map Location: 9 F4|9] [Description: hedgehog acyltransferase-like] [Gene Type: protein-coding]	Hhatl
76477_at	-0.738891	13.11475887	-4.863707551	0.000203417	0.005335629	0.597047833	76477 [Gene Symbol: Pcolce2] [Locus Tag: ] [Chromosome: 9] [Map Location: 9 E3.3|9] [Description: procollagen C-endopeptidase enhancer 2] [Gene Type: protein-coding]	Pcolce2
11556_at	-0.740149	8.094328517	-6.692851753	7.00E-06	0.000448235	3.977442344	11556 [Gene Symbol: Adrb3] [Locus Tag: ] [Chromosome: 8] [Map Location: 8 A2-A4|8 15.94 cM] [Description: adrenergic receptor, beta 3] [Gene Type: protein-coding]	Adrb3
75607_at	-0.740228	7.214234303	-3.331190234	0.004529746	0.047483556	-2.481003512	75607 [Gene Symbol: Wnk2] [Locus Tag: ] [Chromosome: 13] [Map Location: 13 B1|13 25.07 cM] [Description: WNK lysine deficient protein kinase 2] [Gene Type: protein-coding]	Wnk2
407800_at	-0.740317	8.626012129	-4.755824917	0.000251487	0.006220345	0.384690752	407800 [Gene Symbol: Ecm2] [Locus Tag: ] [Chromosome: 13] [Map Location: 13|13 B1] [Description: extracellular matrix protein 2, female organ and adipocyte specific] [Gene Type: protein-coding]	Ecm2
14261_at	-0.745053	10.71900344	-5.08044433	0.000133376	0.003941695	1.019981583	14261 [Gene Symbol: Fmo1] [Locus Tag: ] [Chromosome: 1] [Map Location: 1 H1|1 70.34 cM] [Description: flavin containing monooxygenase 1] [Gene Type: protein-coding]	Fmo1
77569_at	-0.745235	13.8706564	-7.965629303	8.76E-07	0.000105457	6.053064008	77569 [Gene Symbol: Limch1] [Locus Tag: ] [Chromosome: 5] [Map Location: 5 C3.1|5] [Description: LIM and calponin homology domains 1] [Gene Type: protein-coding]	Limch1
17130_at	-0.747082	12.16076076	-4.953148354	0.000170784	0.004740768	0.772198174	17130 [Gene Symbol: Smad6] [Locus Tag: ] [Chromosome: 9] [Map Location: 9|9 D] [Description: SMAD family member 6] [Gene Type: protein-coding]	Smad6
14711_at	-0.75125	8.688936569	-7.965129844	8.77E-07	0.000105457	6.052293941	14711 [Gene Symbol: Gnmt] [Locus Tag: ] [Chromosome: 17] [Map Location: 17 C|17 22.9 cM] [Description: glycine N-methyltransferase] [Gene Type: protein-coding]	Gnmt
106648_at	-0.756069	8.896448381	-4.471732379	0.000442318	0.009151169	-0.179660645	106648 [Gene Symbol: Cyp4f15] [Locus Tag: ] [Chromosome: 17] [Map Location: 17 B1|17] [Description: cytochrome P450, family 4, subfamily f, polypeptide 15] [Gene Type: protein-coding]	Cyp4f15
100047702_at	-0.756395	12.77058434	-6.021497486	2.29E-05	0.001100395	2.789439943	-	-
22431_at	-0.756584	8.881066785	-5.288232165	8.95E-05	0.002968825	1.420426587	22431 [Gene Symbol: Wt1] [Locus Tag: RP23-232D1.2] [Chromosome: 2] [Map Location: 2 E|2 55.06 cM] [Description: Wilms tumor 1 homolog] [Gene Type: protein-coding]	Wt1
11607_at	-0.756889	9.333017059	-6.86294323	5.24E-06	0.000362246	4.268166038	11607 [Gene Symbol: Agtr1a] [Locus Tag: ] [Chromosome: 13] [Map Location: 13 A3.2|13 13.19 cM] [Description: angiotensin II receptor, type 1a] [Gene Type: protein-coding]	Agtr1a
13120_at	-0.757638	14.4643454	-7.81101678	1.12E-06	0.00012145	5.813051615	13120 [Gene Symbol: Cyp4b1] [Locus Tag: RP23-118K16.5] [Chromosome: 4] [Map Location: 4 D1|4 53.06 cM] [Description: cytochrome P450, family 4, subfamily b, polypeptide 1] [Gene Type: protein-coding]	Cyp4b1
77914_at	-0.758111	8.336788928	-4.826792909	0.000218699	0.005627097	0.524515943	77914 [Gene Symbol: Krtap17-1] [Locus Tag: RP23-374H24.7] [Chromosome: 11] [Map Location: 11 D|11] [Description: keratin associated protein 17-1] [Gene Type: protein-coding]	Krtap17-1
19049_at	-0.763225	9.088130412	-5.589689114	5.06E-05	0.001963106	1.991890446	19049 [Gene Symbol: Ppp1r1b] [Locus Tag: RP23-355L10.2] [Chromosome: 11] [Map Location: 11 D|11] [Description: protein phosphatase 1, regulatory (inhibitor) subunit 1B] [Gene Type: protein-coding]	Ppp1r1b
58237_at	-0.765387	11.12777733	-6.558290512	8.83E-06	0.000536282	3.744498268	58237 [Gene Symbol: Nkain4] [Locus Tag: RP23-359C15.9] [Chromosome: 2] [Map Location: 2 H4|2] [Description: Na+/K+ transporting ATPase interacting 4] [Gene Type: protein-coding]	Nkain4
67606_at	-0.770275	12.09654225	-5.061683099	0.000138309	0.004037719	0.983576564	67606 [Gene Symbol: Fibin] [Locus Tag: RP23-110I8.1] [Chromosome: 2] [Map Location: 2 E3|2] [Description: fin bud initiation factor homolog (zebrafish)] [Gene Type: protein-coding]	Fibin
64929_at	-0.77327	11.38325628	-5.356516415	7.86E-05	0.002716883	1.550881991	64929 [Gene Symbol: Scel] [Locus Tag: ] [Chromosome: 14] [Map Location: 14|14 E] [Description: sciellin] [Gene Type: protein-coding]	Scel
258756_at	-0.774876	10.29875939	-6.695101305	6.97E-06	0.000448235	3.981314488	258756 [Gene Symbol: Olfr414] [Locus Tag: ] [Chromosome: 1] [Map Location: 1 H4|1] [Description: olfactory receptor 414] [Gene Type: protein-coding]	Olfr414
11529_at	-0.783603	8.259404774	-3.566722411	0.002790585	0.034441315	-2.006312683	11529 [Gene Symbol: Adh7] [Locus Tag: ] [Chromosome: 3] [Map Location: 3 G3|3 64.13 cM] [Description: alcohol dehydrogenase 7 (class IV), mu or sigma polypeptide] [Gene Type: protein-coding]	Adh7
17880_at	-0.784624	9.442254658	-7.99057399	8.43E-07	0.00010392	6.091480563	17880 [Gene Symbol: Myh11] [Locus Tag: ] [Chromosome: 16] [Map Location: 16 A1|16 9.71 cM] [Description: myosin, heavy polypeptide 11, smooth muscle] [Gene Type: protein-coding]	Myh11
17720_at	-0.784708	14.79027894	-3.222042436	0.005668341	0.05581887	-2.699589513	17720 [Gene Symbol: ND4L] [Locus Tag: ] [Chromosome: MT] [Map Location: ] [Description: NADH dehydrogenase subunit 4L] [Gene Type: protein-coding]	ND4L
12879_at	-0.788287	10.86586919	-3.366178307	0.004215333	0.045263583	-2.410714481	12879 [Gene Symbol: Cys1] [Locus Tag: ] [Chromosome: 12] [Map Location: 12 A1.3|12 8.49 cM] [Description: cystin 1] [Gene Type: protein-coding]	Cys1
71326_at	-0.788348	9.913286387	-5.057017287	0.000139564	0.004068384	0.974516633	71326 [Gene Symbol: Treml1] [Locus Tag: ] [Chromosome: 17] [Map Location: 17 C|17] [Description: triggering receptor expressed on myeloid cells-like 1] [Gene Type: protein-coding]	Treml1
114332_at	-0.789863	11.87866159	-3.516224976	0.003095981	0.036732176	-2.108341662	114332 [Gene Symbol: Lyve1] [Locus Tag: ] [Chromosome: 7] [Map Location: 7|7 F2] [Description: lymphatic vessel endothelial hyaluronan receptor 1] [Gene Type: protein-coding]	Lyve1
230085_at	-0.791411	7.545933749	-8.068643401	7.47E-07	9.76E-05	6.211166397	230085 [Gene Symbol: N28178] [Locus Tag: RP23-124L1.2] [Chromosome: 4] [Map Location: 4 A5|4] [Description: expressed sequence N28178] [Gene Type: protein-coding]	N28178
68790_at	-0.792413	7.882317596	-4.476449506	0.000438162	0.009111736	-0.170235315	68790 [Gene Symbol: Fendrr] [Locus Tag: ] [Chromosome: 8] [Map Location: 8|8] [Description: Foxf1 adjacent non-coding developmental regulatory RNA] [Gene Type: miscRNA]	Fendrr
18823_at	-0.795148	8.110849856	-4.063847003	0.001008118	0.016702714	-0.99997063	18823 [Gene Symbol: Plp1] [Locus Tag: RP23-389M3.1] [Chromosome: X] [Map Location: X F1-F2|X 59.1 cM] [Description: proteolipid protein (myelin) 1] [Gene Type: protein-coding]	Plp1
14432_at	-0.802071	10.66050383	-6.688772466	7.05E-06	0.000448235	3.97041883	14432 [Gene Symbol: Gap43] [Locus Tag: ] [Chromosome: 16] [Map Location: 16 B4|16 28.37 cM] [Description: growth associated protein 43] [Gene Type: protein-coding]	Gap43
73732_at	-0.803064	10.4342952	-4.528665339	0.000394734	0.008507277	-0.066017173	73732 [Gene Symbol: Muc16] [Locus Tag: ] [Chromosome: 9] [Map Location: 9 A2|9] [Description: mucin 16] [Gene Type: protein-coding]	Muc16
69354_at	-0.811026	8.024387903	-7.081213335	3.63E-06	0.000276343	4.635147836	69354 [Gene Symbol: Slc38a4] [Locus Tag: ] [Chromosome: 15] [Map Location: 15 F1|15] [Description: solute carrier family 38, member 4] [Gene Type: protein-coding]	Slc38a4
18295_at	-0.812204	13.20447215	-4.513565243	0.000406819	0.008682028	-0.096133669	18295 [Gene Symbol: Ogn] [Locus Tag: ] [Chromosome: 13] [Map Location: 13 A5|13] [Description: osteoglycin] [Gene Type: protein-coding]	Ogn
74756_at	-0.813955	9.769620408	-4.477704903	0.000437062	0.009096944	-0.167727182	74756 [Gene Symbol: 5830408B19Rik] [Locus Tag: ] [Chromosome: 10] [Map Location: 10|10] [Description: RIKEN cDNA 5830408B19 gene] [Gene Type: protein-coding]	5830408B19Rik
338417_at	-0.81734	11.64651744	-7.324671613	2.43E-06	0.000208498	5.036443344	338417 [Gene Symbol: Scgb1c1] [Locus Tag: ] [Chromosome: 7] [Map Location: 7 F5|7] [Description: secretoglobin, family 1C, member 1] [Gene Type: protein-coding]	Scgb1c1
11464_at	-0.819567	13.9941756	-3.672963693	0.002243162	0.029514713	-1.791367002	11464 [Gene Symbol: Actc1] [Locus Tag: RP23-230H3.3] [Chromosome: 2] [Map Location: 2 E4|2 57.55 cM] [Description: actin, alpha, cardiac muscle 1] [Gene Type: protein-coding]	Actc1
54612_at	-0.820159	7.745488579	-3.421729214	0.003760229	0.042030466	-2.298930707	54612 [Gene Symbol: Sfrp5] [Locus Tag: AL603804.1] [Chromosome: 19] [Map Location: 19|19 D1] [Description: secreted frizzled-related sequence protein 5] [Gene Type: protein-coding]	Sfrp5
20666_at	-0.820647	8.500685341	-4.070316891	0.00099493	0.016563302	-0.98689452	20666 [Gene Symbol: Sox11] [Locus Tag: ] [Chromosome: 12] [Map Location: 12 A3|12] [Description: SRY-box containing gene 11] [Gene Type: protein-coding]	Sox11
15129_at	-0.824471	16.34387071	-4.44088492	0.000470516	0.009598154	-0.241338194	15129 [Gene Symbol: Hbb-b1] [Locus Tag: ] [Chromosome: 7] [Map Location: 7 E3|7 50.0 cM] [Description: hemoglobin, beta adult major chain] [Gene Type: protein-coding]	Hbb-b1
16012_at	-0.825826	14.65437154	-7.478171177	1.89E-06	0.000172266	5.28513587	16012 [Gene Symbol: Igfbp6] [Locus Tag: ] [Chromosome: 15] [Map Location: 15 F3|15] [Description: insulin-like growth factor binding protein 6] [Gene Type: protein-coding]	Igfbp6
12411_at	-0.82769	9.289569015	-5.838639754	3.19E-05	0.00140237	2.454816117	12411 [Gene Symbol: Cbs] [Locus Tag: ] [Chromosome: 17] [Map Location: 17 A-C|17 16.93 cM] [Description: cystathionine beta-synthase] [Gene Type: protein-coding]	Cbs
12821_at	-0.830133	6.901187765	-3.648988859	0.002356417	0.03046036	-1.83989917	12821 [Gene Symbol: Col17a1] [Locus Tag: ] [Chromosome: 19] [Map Location: 19 D1|19 40.07 cM] [Description: collagen, type XVII, alpha 1] [Gene Type: protein-coding]	Col17a1
94346_at	-0.832908	8.982912294	-2.948974557	0.009909324	0.08158901	-3.240310339	94346 [Gene Symbol: Tmem40] [Locus Tag: ] [Chromosome: 6] [Map Location: 6 E3|6] [Description: transmembrane protein 40] [Gene Type: protein-coding]	Tmem40
320825_at	-0.833715	9.666676995	-3.905767721	0.001391845	0.020945805	-1.319827303	320825 [Gene Symbol: Samd5] [Locus Tag: ] [Chromosome: 10] [Map Location: 10 A1|10] [Description: sterile alpha motif domain containing 5] [Gene Type: protein-coding]	Samd5
17762_at	-0.8504	12.02114472	-6.142743642	1.84E-05	0.000948288	3.008740494	17762 [Gene Symbol: Mapt] [Locus Tag: RP23-136D4.1] [Chromosome: 11] [Map Location: 11 E1|11 67.79 cM] [Description: microtubule-associated protein tau] [Gene Type: protein-coding]	Mapt
233335_at	-0.854397	9.080607727	-5.669526976	4.36E-05	0.001751701	2.141258096	233335 [Gene Symbol: Synm] [Locus Tag: ] [Chromosome: 7] [Map Location: 7 C|7] [Description: synemin, intermediate filament protein] [Gene Type: protein-coding]	Synm
20391_at	-0.85564	7.561759272	-3.248347872	0.005370319	0.053856182	-2.647012578	20391 [Gene Symbol: Sgca] [Locus Tag: RP23-112C19.1] [Chromosome: 11] [Map Location: 11|11 C] [Description: sarcoglycan, alpha (dystrophin-associated glycoprotein)] [Gene Type: protein-coding]	Sgca
18979_at	-0.863844	11.77127515	-5.10025857	0.000128364	0.003846928	1.058386223	18979 [Gene Symbol: Pon1] [Locus Tag: ] [Chromosome: 6] [Map Location: 6 A2|6 1.99 cM] [Description: paraoxonase 1] [Gene Type: protein-coding]	Pon1
23828_at	-0.86549	7.865690275	-3.06552822	0.007811652	0.069083616	-3.010773442	23828 [Gene Symbol: Bves] [Locus Tag: ] [Chromosome: 10] [Map Location: 10 B2|10 23.47 cM] [Description: blood vessel epicardial substance] [Gene Type: protein-coding]	Bves
17717_at	-0.866242	15.52664736	-3.530434712	0.003006806	0.035976505	-2.079642214	17717 [Gene Symbol: ND2] [Locus Tag: ] [Chromosome: MT] [Map Location: ] [Description: NADH dehydrogenase subunit 2] [Gene Type: protein-coding]	ND2
54368_at	-0.868231	9.027640478	-4.63413344	0.00031997	0.00734569	0.143810051	54368 [Gene Symbol: Gp9] [Locus Tag: ] [Chromosome: 6] [Map Location: 6 D1|6 39.13 cM] [Description: glycoprotein 9 (platelet)] [Gene Type: protein-coding]	Gp9
53896_at	-0.875684	9.813046491	-4.602051461	0.000341033	0.007684543	0.080083185	53896 [Gene Symbol: Slc7a10] [Locus Tag: ] [Chromosome: 7] [Map Location: 7 B1-B5|7 21.13 cM] [Description: solute carrier family 7 (cationic amino acid transporter, y+ system), member 10] [Gene Type: protein-coding]	Slc7a10
11468_at	-0.876158	10.80420646	-6.132473085	1.87E-05	0.000955779	2.990244234	11468 [Gene Symbol: Actg2] [Locus Tag: ] [Chromosome: 6] [Map Location: 6 C3|6 35.94 cM] [Description: actin, gamma 2, smooth muscle, enteric] [Gene Type: protein-coding]	Actg2
241041_at	-0.877815	12.44697157	-3.328886878	0.004551246	0.047628267	-2.485627394	241041 [Gene Symbol: Gm4956] [Locus Tag: ] [Chromosome: 1] [Map Location: 1 A4|1] [Description: predicted gene 4956] [Gene Type: pseudo]	Gm4956
24117_at	-0.883531	9.5453557	-3.653353799	0.002335378	0.030268155	-1.831064189	24117 [Gene Symbol: Wif1] [Locus Tag: ] [Chromosome: 10] [Map Location: 10 D2|10] [Description: Wnt inhibitory factor 1] [Gene Type: protein-coding]	Wif1
235135_at	-0.895422	8.205018982	-3.504935148	0.003168716	0.037325389	-2.131137084	235135 [Gene Symbol: Tmem45b] [Locus Tag: ] [Chromosome: 9] [Map Location: 9 A4|9] [Description: transmembrane protein 45b] [Gene Type: protein-coding]	Tmem45b
72393_at	-0.897733	9.296396573	-6.050776057	2.17E-05	0.001058325	2.842586074	72393 [Gene Symbol: Faim2] [Locus Tag: ] [Chromosome: 15] [Map Location: 15|15 F3] [Description: Fas apoptotic inhibitory molecule 2] [Gene Type: protein-coding]	Faim2
231162_at	-0.900103	10.14692965	-5.007475553	0.000153646	0.004385317	0.878166977	231162 [Gene Symbol: Cytl1] [Locus Tag: ] [Chromosome: 5] [Map Location: 5 B3|5] [Description: cytokine-like 1] [Gene Type: protein-coding]	Cytl1
11656_at	-0.90203	11.8710593	-4.960168355	0.000168463	0.004681686	0.785909259	11656 [Gene Symbol: Alas2] [Locus Tag: RP23-338A17.1] [Chromosome: X] [Map Location: X F3|X 68.46 cM] [Description: aminolevulinic acid synthase 2, erythroid] [Gene Type: protein-coding]	Alas2
20617_at	-0.902558	10.29766597	-4.010123701	0.001124719	0.017948948	-1.108601892	20617 [Gene Symbol: Snca] [Locus Tag: ] [Chromosome: 6] [Map Location: 6 B3|6 29.15 cM] [Description: synuclein, alpha] [Gene Type: protein-coding]	Snca
12797_at	-0.920083	12.79442825	-5.230705332	9.99E-05	0.003243113	1.310077969	12797 [Gene Symbol: Cnn1] [Locus Tag: ] [Chromosome: 9] [Map Location: 9|9 A2-A4] [Description: calponin 1] [Gene Type: protein-coding]	Cnn1
100042314_at	-0.923737	9.455657831	-7.004318902	4.13E-06	0.000306326	4.506643264	100042314 [Gene Symbol: Gm10639] [Locus Tag: ] [Chromosome: 9] [Map Location: 9 E1|9] [Description: predicted gene 10639] [Gene Type: protein-coding]	Gm10639
677289_at	-0.926441	5.95943703	-2.970174729	0.009490476	0.078877699	-3.198719565	677289 [Gene Symbol: Gm14492] [Locus Tag: ] [Chromosome: 7] [Map Location: 7 F5|7] [Description: predicted gene 14492] [Gene Type: miscRNA]	Gm14492
74166_at	-0.927935	10.59554092	-3.361763405	0.004253776	0.045478312	-2.419589002	74166 [Gene Symbol: Tmem38a] [Locus Tag: ] [Chromosome: 8] [Map Location: 8 B3.3|8] [Description: transmembrane protein 38A] [Gene Type: protein-coding]	Tmem38a
19716_at	-0.936046	9.057084127	-5.885258177	2.93E-05	0.001316132	2.540566316	19716 [Gene Symbol: Bex1] [Locus Tag: RP23-105O4.1] [Chromosome: X] [Map Location: X F1|X 57.4 cM] [Description: brain expressed gene 1] [Gene Type: protein-coding]	Bex1
22268_at	-0.944422	8.574018277	-9.533732034	8.91E-08	2.21E-05	8.310176229	22268 [Gene Symbol: Upk1b] [Locus Tag: ] [Chromosome: 16] [Map Location: 16|16 B5-C2] [Description: uroplakin 1B] [Gene Type: protein-coding]	Upk1b
14858_at	-0.94924	10.67321472	-6.824226123	5.59E-06	0.000380501	4.202355851	14858 [Gene Symbol: Gsta2] [Locus Tag: ] [Chromosome: 9] [Map Location: 9 E1|9 43.65 cM] [Description: glutathione S-transferase, alpha 2 (Yc2)] [Gene Type: protein-coding]	Gsta2
14857_at	-0.949429	8.551368851	-3.901490447	0.001404073	0.021029083	-1.32848924	14857 [Gene Symbol: Gsta1] [Locus Tag: ] [Chromosome: 9] [Map Location: 9 E1|9 43.65 cM] [Description: glutathione S-transferase, alpha 1 (Ya)] [Gene Type: protein-coding]	Gsta1
57349_at	-0.951903	10.56748929	-4.769183527	0.00024495	0.006113425	0.411048445	57349 [Gene Symbol: Ppbp] [Locus Tag: ] [Chromosome: 5] [Map Location: 5 E1|5] [Description: pro-platelet basic protein] [Gene Type: protein-coding]	Ppbp
29811_at	-0.953232	11.49259933	-5.120128579	0.000123533	0.003764731	1.096853541	29811 [Gene Symbol: Ndrg2] [Locus Tag: ] [Chromosome: 14] [Map Location: 14 C2|14] [Description: N-myc downstream regulated gene 2] [Gene Type: protein-coding]	Ndrg2
13346_at	-0.959456	9.822765766	-3.413706289	0.003822795	0.042374042	-2.315088056	13346 [Gene Symbol: Des] [Locus Tag: ] [Chromosome: 1] [Map Location: 1 C3|1 38.85 cM] [Description: desmin] [Gene Type: protein-coding]	Des
56788_at	-0.959885	10.39667979	-4.970642348	0.00016506	0.004629493	0.80635656	56788 [Gene Symbol: Scube2] [Locus Tag: ] [Chromosome: 7] [Map Location: 7 F1|7 57.53 cM] [Description: signal peptide, CUB domain, EGF-like 2] [Gene Type: protein-coding]	Scube2
14080_at	-0.962035	9.864691539	-4.558267903	0.000372099	0.008159483	-0.007029398	14080 [Gene Symbol: Fabp1] [Locus Tag: ] [Chromosome: 6] [Map Location: 6 C1|6 32.14 cM] [Description: fatty acid binding protein 1, liver] [Gene Type: protein-coding]	Fabp1
24131_at	-0.966197	8.64349659	-3.303211501	0.004797883	0.04946743	-2.537139338	24131 [Gene Symbol: Ldb3] [Locus Tag: ] [Chromosome: 14] [Map Location: 14 B|14] [Description: LIM domain binding 3] [Gene Type: protein-coding]	Ldb3
16494_at	-0.985096	8.569835657	-4.17504008	0.000804273	0.014290399	-0.77546837	16494 [Gene Symbol: Kcna6] [Locus Tag: ] [Chromosome: 6] [Map Location: 6 F3|6 61.72 cM] [Description: potassium voltage-gated channel, shaker-related, subfamily, member 6] [Gene Type: protein-coding]	Kcna6
22004_at	-0.988295	11.45165557	-4.182838092	0.000791658	0.014128273	-0.759743997	22004 [Gene Symbol: Tpm2] [Locus Tag: RP23-195K8.10-003] [Chromosome: 4] [Map Location: 4 B1|4] [Description: tropomyosin 2, beta] [Gene Type: protein-coding]	Tpm2
18642_at	-0.992918	10.58775833	-4.082661088	0.000970252	0.016252733	-0.961950123	18642 [Gene Symbol: Pfkm] [Locus Tag: ] [Chromosome: 15] [Map Location: 15 F1|15] [Description: phosphofructokinase, muscle] [Gene Type: protein-coding]	Pfkm
406217_at	-0.994935	11.50256188	-10.16390961	3.84E-08	1.17E-05	9.132785984	406217 [Gene Symbol: Bex4] [Locus Tag: RP23-1A3.7] [Chromosome: X] [Map Location: XE3|X] [Description: brain expressed gene 4] [Gene Type: protein-coding]	Bex4
50795_at	-1.0055	9.793838576	-3.950646959	0.001269864	0.019509005	-1.228959934	50795 [Gene Symbol: Sh3bgr] [Locus Tag: ] [Chromosome: 16] [Map Location: 16 C4|16] [Description: SH3-binding domain glutamic acid-rich protein] [Gene Type: protein-coding]	Sh3bgr
21743_at	-1.00922	16.21226277	-6.91338668	4.81E-06	0.000341643	4.353585068	21743 [Gene Symbol: Inmt] [Locus Tag: ] [Chromosome: 6] [Map Location: 6 B3|6] [Description: indolethylamine N-methyltransferase] [Gene Type: protein-coding]	Inmt
107448_at	-1.01152	8.662293399	-3.418677065	0.00378391	0.042159349	-2.305077914	107448 [Gene Symbol: Unc5a] [Locus Tag: ] [Chromosome: 13] [Map Location: 13 B1|13] [Description: unc-5 homolog A (C. elegans)] [Gene Type: protein-coding]	Unc5a
14027_at	-1.02335	11.13375472	-3.193473921	0.006010592	0.058225866	-2.756607191	14027 [Gene Symbol: Evpl] [Locus Tag: RP23-174D24.4] [Chromosome: 11] [Map Location: 11|11 E1] [Description: envoplakin] [Gene Type: protein-coding]	Evpl
103968_at	-1.03509	8.05055679	-2.998107438	0.008965025	0.07573965	-3.143808227	103968 [Gene Symbol: Plin1] [Locus Tag: ] [Chromosome: 7] [Map Location: 7 D3|7] [Description: perilipin 1] [Gene Type: protein-coding]	Plin1
64058_at	-1.04115	11.67807944	-3.867160783	0.001506239	0.022137478	-1.398018732	64058 [Gene Symbol: Perp] [Locus Tag: ] [Chromosome: 10] [Map Location: 10|10 A2] [Description: PERP, TP53 apoptosis effector] [Gene Type: protein-coding]	Perp
21393_at	-1.04745	12.61333952	-3.379913919	0.004097932	0.044529435	-2.383094857	21393 [Gene Symbol: Tcap] [Locus Tag: RP23-355L10.5] [Chromosome: 11] [Map Location: 11 D|11] [Description: titin-cap] [Gene Type: protein-coding]	Tcap
53318_at	-1.05023	10.84541216	-3.7731645	0.001826151	0.025282077	-1.588431831	53318 [Gene Symbol: Pdlim3] [Locus Tag: ] [Chromosome: 8] [Map Location: 8 B1.1|8] [Description: PDZ and LIM domain 3] [Gene Type: protein-coding]	Pdlim3
211187_at	-1.05062	9.35772411	-8.327644545	5.04E-07	7.37E-05	6.602355624	211187 [Gene Symbol: Lrtm2] [Locus Tag: ] [Chromosome: 6] [Map Location: 6 F1|6] [Description: leucine-rich repeats and transmembrane domains 2] [Gene Type: protein-coding]	Lrtm2
15206_at	-1.07934	8.192042408	-4.964828083	0.00016694	0.004660699	0.795007439	15206 [Gene Symbol: Hes2] [Locus Tag: RP23-284C20.5] [Chromosome: 4] [Map Location: 4 E2|4 82.92 cM] [Description: hairy and enhancer of split 2 (Drosophila)] [Gene Type: protein-coding]	Hes2
442827_at	-1.08666	8.830601986	-3.44131377	0.003611761	0.040955214	-2.259472278	442827 [Gene Symbol: Rab44] [Locus Tag: ] [Chromosome: 17] [Map Location: 17 A3.3|17] [Description: RAB44, member RAS oncogene family] [Gene Type: protein-coding]	Rab44
234564_at	-1.08695	10.05268718	-5.961871297	2.55E-05	0.001186366	2.680836324	234564 [Gene Symbol: Ces1f] [Locus Tag: ] [Chromosome: 8] [Map Location: 8 C5|8] [Description: carboxylesterase 1F] [Gene Type: protein-coding]	Ces1f
229665_at	-1.09877	7.334532338	-5.216768413	0.000102578	0.003286962	1.283283638	229665 [Gene Symbol: Ampd1] [Locus Tag: ] [Chromosome: 3] [Map Location: 3 F2.2|3 45.25 cM] [Description: adenosine monophosphate deaminase 1] [Gene Type: protein-coding]	Ampd1
17929_at	-1.11138	8.750791715	-3.016943305	0.008626931	0.073758017	-3.106710109	17929 [Gene Symbol: Myom1] [Locus Tag: ] [Chromosome: 17] [Map Location: 17 E1.3|17] [Description: myomesin 1] [Gene Type: protein-coding]	Myom1
12623_at	-1.11445	8.082822746	-4.149369302	0.000847264	0.014762693	-0.827252376	12623 [Gene Symbol: Ces1g] [Locus Tag: ] [Chromosome: 8] [Map Location: 8 C5|8 45.29 cM] [Description: carboxylesterase 1G] [Gene Type: protein-coding]	Ces1g
71690_at	-1.11593	11.1215046	-5.266269161	9.33E-05	0.003070824	1.3783445	71690 [Gene Symbol: Esm1] [Locus Tag: ] [Chromosome: 13] [Map Location: 13 D2.2|13] [Description: endothelial cell-specific molecule 1] [Gene Type: protein-coding]	Esm1
78892_at	-1.11934	12.63943053	-6.230868281	1.57E-05	0.000838574	3.166830214	78892 [Gene Symbol: Crispld2] [Locus Tag: ] [Chromosome: 8] [Map Location: 8 E1|8] [Description: cysteine-rich secretory protein LCCL domain containing 2] [Gene Type: protein-coding]	Crispld2
57435_at	-1.11956	9.929239065	-5.147229179	0.000117245	0.003623097	1.14924497	57435 [Gene Symbol: Plin4] [Locus Tag: ] [Chromosome: 17] [Map Location: 17|17 D] [Description: perilipin 4] [Gene Type: protein-coding]	Plin4
83679_at	-1.1397	10.68506069	-3.663075665	0.002289193	0.029865783	-1.811384814	83679 [Gene Symbol: Pde4dip] [Locus Tag: ] [Chromosome: 3] [Map Location: 3 F2.2|3 42.28 cM] [Description: phosphodiesterase 4D interacting protein (myomegalin)] [Gene Type: protein-coding]	Pde4dip
11889_at	-1.18034	7.957359811	-9.78439597	6.34E-08	1.69E-05	8.64283566	11889 [Gene Symbol: Asgr1] [Locus Tag: RP23-172M21.2] [Chromosome: 11] [Map Location: 11 B3|11 42.98 cM] [Description: asialoglycoprotein receptor 1] [Gene Type: protein-coding]	Asgr1
13076_at	-1.18458	8.032228615	-4.727401085	0.000266001	0.006467374	0.328550991	13076 [Gene Symbol: Cyp1a1] [Locus Tag: ] [Chromosome: 9] [Map Location: 9 B|9 31.34 cM] [Description: cytochrome P450, family 1, subfamily a, polypeptide 1] [Gene Type: protein-coding]	Cyp1a1
20528_at	-1.2212	10.26747599	-3.669545601	0.002258968	0.029626386	-1.798286984	20528 [Gene Symbol: Slc2a4] [Locus Tag: ] [Chromosome: 11] [Map Location: 11 C-E1|11 42.93 cM] [Description: solute carrier family 2 (facilitated glucose transporter), member 4] [Gene Type: protein-coding]	Slc2a4
11450_at	-1.24102	9.304636116	-2.990653629	0.009102381	0.076553921	-3.158473504	11450 [Gene Symbol: Adipoq] [Locus Tag: ] [Chromosome: 16] [Map Location: 16 B3-B4|16 13.96 cM] [Description: adiponectin, C1Q and collagen domain containing] [Gene Type: protein-coding]	Adipoq
79235_at	-1.32901	9.604718572	-6.085461204	2.04E-05	0.001006264	2.905390392	79235 [Gene Symbol: Lrat] [Locus Tag: ] [Chromosome: 3] [Map Location: 3 E3|3] [Description: lecithin-retinol acyltransferase (phosphatidylcholine-retinol-O-acyltransferase)] [Gene Type: protein-coding]	Lrat
18843_at	-1.32903	15.27348392	-6.468117937	1.03E-05	0.000612221	3.586940242	18843 [Gene Symbol: Bpifa1] [Locus Tag: RP23-149G14.5] [Chromosome: 2] [Map Location: 2 H1|2] [Description: BPI fold containing family A, member 1] [Gene Type: protein-coding]	Bpifa1
11537_at	-1.33359	13.25900412	-3.154081808	0.006516293	0.061322832	-2.835076665	11537 [Gene Symbol: Cfd] [Locus Tag: ] [Chromosome: 10] [Map Location: 10 C1|10 39.72 cM] [Description: complement factor D (adipsin)] [Gene Type: protein-coding]	Cfd
641454_at	-1.38748	6.625379379	-3.292359412	0.004906084	0.050110961	-2.55889445	641454 [Gene Symbol: 5830444B04Rik] [Locus Tag: ] [Chromosome: 4] [Map Location: 4|4] [Description: RIKEN cDNA 5830444B04 gene] [Gene Type: miscRNA]	5830444B04Rik
12007_at	-1.39012	8.463501171	-4.242819253	0.000701127	0.012950324	-0.638895567	12007 [Gene Symbol: Azgp1] [Locus Tag: ] [Chromosome: 5] [Map Location: 5 G2|5 76.92 cM] [Description: alpha-2-glycoprotein 1, zinc] [Gene Type: protein-coding]	Azgp1
21835_at	-1.45928	10.00280555	-3.154499683	0.006510713	0.061322832	-2.83424521	21835 [Gene Symbol: Thrsp] [Locus Tag: ] [Chromosome: 7] [Map Location: 7|7 E3] [Description: thyroid hormone responsive] [Gene Type: protein-coding]	Thrsp
12069_at	-1.72027	10.99732671	-7.615357722	1.52E-06	0.000149438	5.504593756	12069 [Gene Symbol: Bex2] [Locus Tag: RP23-1A3.4] [Chromosome: X] [Map Location: X F1|X 57.37 cM] [Description: brain expressed X-linked 2] [Gene Type: protein-coding]	Bex2
270192_at	-1.83194	10.85529523	-5.853510599	3.11E-05	0.00137208	2.482202133	270192 [Gene Symbol: Rab6b] [Locus Tag: ] [Chromosome: 9] [Map Location: 9 F1|9 54.88 cM] [Description: RAB6B, member RAS oncogene family] [Gene Type: protein-coding]	Rab6b
12350_at	-1.92193	11.62052865	-5.006626202	0.0001539	0.004387406	0.876512755	12350 [Gene Symbol: Car3] [Locus Tag: ] [Chromosome: 3] [Map Location: 3 A2|3 3.22 cM] [Description: carbonic anhydrase 3] [Gene Type: protein-coding]	Car3
13012_at	-2.00925	11.06553201	-8.154483288	6.55E-07	8.88E-05	6.341813372	13012 [Gene Symbol: Cst8] [Locus Tag: RP23-250M11.5] [Chromosome: 2] [Map Location: 2 G3|2 73.56 cM] [Description: cystatin 8 (cystatin-related epididymal spermatogenic)] [Gene Type: protein-coding]	Cst8
232174_at	-2.78027	11.54404825	-3.376195575	0.004129388	0.044693084	-2.390573087	232174 [Gene Symbol: Cyp26b1] [Locus Tag: ] [Chromosome: 6] [Map Location: 6 C3|6] [Description: cytochrome P450, family 26, subfamily b, polypeptide 1] [Gene Type: protein-coding]	Cyp26b1

## Sheet: TGsilica-TG
Gene ID	logFC	AveExpr	t	P.Value	adj.P.Val	B	Gene Info	Gene Symbol
20210_at	4.89638	10.97865141	15.49197844	1.14E-10	2.51E-07	14.48184461	20210 [Gene Symbol: Saa3] [Locus Tag: ] [Chromosome: 7] [Map Location: 7 B4|7 30.51 cM] [Description: serum amyloid A 3] [Gene Type: protein-coding]	Saa3
57248_at	4.84987	10.01513163	18.86591415	6.69E-12	8.13E-08	16.86688065	57248 [Gene Symbol: Ly6i] [Locus Tag: ] [Chromosome: 15] [Map Location: 15 D3|15] [Description: lymphocyte antigen 6 complex, locus I] [Gene Type: protein-coding]	Ly6i
23985_at	4.27143	10.81947824	17.22723536	2.49E-11	1.25E-07	15.78440939	23985 [Gene Symbol: Slc26a4] [Locus Tag: ] [Chromosome: 12] [Map Location: 12|12 B1] [Description: solute carrier family 26, member 4] [Gene Type: protein-coding]	Slc26a4
20296_at	3.88586	10.13931886	14.02507165	4.65E-10	6.65E-07	13.2335481	20296 [Gene Symbol: Ccl2] [Locus Tag: RP23-350G1.3] [Chromosome: 11] [Map Location: 11 C-E1|11 49.82 cM] [Description: chemokine (C-C motif) ligand 2] [Gene Type: protein-coding]	Ccl2
20208_at	3.7931	10.62518513	15.49979561	1.13E-10	2.51E-07	14.48811446	20208 [Gene Symbol: Saa1] [Locus Tag: ] [Chromosome: 7] [Map Location: 7 B4|7 30.54 cM] [Description: serum amyloid A 1] [Gene Type: protein-coding]	Saa1
17071_at	3.78746	10.52770722	16.60606361	4.22E-11	1.38E-07	15.33797932	17071 [Gene Symbol: Ly6f] [Locus Tag: ] [Chromosome: 15] [Map Location: 15 D3|15] [Description: lymphocyte antigen 6 complex, locus F] [Gene Type: protein-coding]	Ly6f
93695_at	3.63097	10.76798129	18.92003495	6.42E-12	8.13E-08	16.90044317	93695 [Gene Symbol: Gpnmb] [Locus Tag: ] [Chromosome: 6] [Map Location: 6 B2.3|6 23.82 cM] [Description: glycoprotein (transmembrane) nmb] [Gene Type: protein-coding]	Gpnmb
20306_at	3.59793	8.864376606	16.38679918	5.10E-11	1.38E-07	15.17526678	20306 [Gene Symbol: Ccl7] [Locus Tag: RP23-350G1.4] [Chromosome: 11] [Map Location: 11 C|11 49.83 cM] [Description: chemokine (C-C motif) ligand 7] [Gene Type: protein-coding]	Ccl7
16365_at	3.5035	8.633228603	10.19127292	3.70E-08	1.60E-05	9.152518354	16365 [Gene Symbol: Irg1] [Locus Tag: ] [Chromosome: 14] [Map Location: 14 E2.3|14 51.67 cM] [Description: immunoresponsive gene 1] [Gene Type: protein-coding]	Irg1
16819_at	3.46892	14.58486687	7.886258935	9.91E-07	0.000147697	5.948284227	16819 [Gene Symbol: Lcn2] [Locus Tag: RP23-161B9.11-003] [Chromosome: 2] [Map Location: 2 A3|2 22.09 cM] [Description: lipocalin 2] [Gene Type: protein-coding]	Lcn2
108017_at	3.43206	9.634433936	12.52459592	2.26E-09	2.11E-06	11.79262335	108017 [Gene Symbol: Fxyd4] [Locus Tag: ] [Chromosome: 6] [Map Location: 6 F1|6] [Description: FXYD domain-containing ion transport regulator 4] [Gene Type: protein-coding]	Fxyd4
20302_at	3.38561	8.825513955	14.56492795	2.73E-10	4.15E-07	13.71008976	20302 [Gene Symbol: Ccl3] [Locus Tag: RP23-320E6.7] [Chromosome: 11] [Map Location: 11 C|11 51.04 cM] [Description: chemokine (C-C motif) ligand 3] [Gene Type: protein-coding]	Ccl3
100505358_at	3.32855	12.23814943	7.970781922	8.69E-07	0.000135317	6.077934439	-	-
16061_at	3.29634	10.15823578	7.64693997	1.45E-06	0.000191805	5.575808008	16061 [Gene Symbol: Igh-VJ558] [Locus Tag: ] [Chromosome: 12] [Map Location: 12 F2|12] [Description: immunoglobulin heavy chain (J558 family)] [Gene Type: other]	Igh-VJ558
100505009_at	3.16233	10.05307015	7.289662043	2.57E-06	0.000297046	5.004719314	100505009 [Gene Symbol: LOC100505009] [Locus Tag: ] [Chromosome: Un] [Map Location: ] [Description: Ig heavy chain V region 108A-like] [Gene Type: other]	LOC100505009
433470_at	2.94777	9.76996761	13.70521942	6.43E-10	7.83E-07	12.94118927	433470 [Gene Symbol: AA467197] [Locus Tag: RP23-101F14.3] [Chromosome: 2] [Map Location: 2 E5|2] [Description: expressed sequence AA467197] [Gene Type: protein-coding]	AA467197
14204_at	2.94257	11.52467441	9.034010136	1.79E-07	4.73E-05	7.627034355	14204 [Gene Symbol: Il4i1] [Locus Tag: ] [Chromosome: 7] [Map Location: 7 B4|7 28.93 cM] [Description: interleukin 4 induced 1] [Gene Type: protein-coding]	Il4i1
54123_at	2.79387	9.075603951	9.167278498	1.48E-07	4.14E-05	7.81090714	54123 [Gene Symbol: Irf7] [Locus Tag: ] [Chromosome: 7] [Map Location: 7 F5|7] [Description: interferon regulatory factor 7] [Gene Type: protein-coding]	Irf7
16069_at	2.77501	14.08853739	17.49719542	1.99E-11	1.25E-07	15.97196874	16069 [Gene Symbol: Igj] [Locus Tag: ] [Chromosome: 5] [Map Location: 5 E1|5] [Description: immunoglobulin joining chain] [Gene Type: protein-coding]	Igj
14727_at	2.73086	8.651058962	11.44082453	7.82E-09	5.42E-06	10.63263689	14727 [Gene Symbol: Gp49a] [Locus Tag: ] [Chromosome: 10] [Map Location: 10 B3|10] [Description: glycoprotein 49 A] [Gene Type: protein-coding]	Gp49a
50778_at	2.66277	7.863398449	15.32618694	1.33E-10	2.68E-07	14.34795711	50778 [Gene Symbol: Rgs1] [Locus Tag: ] [Chromosome: 1] [Map Location: 1 F|1 62.56 cM] [Description: regulator of G-protein signaling 1] [Gene Type: protein-coding]	Rgs1
83433_at	2.65386	10.41526767	14.59866143	2.64E-10	4.15E-07	13.73918376	83433 [Gene Symbol: Trem2] [Locus Tag: ] [Chromosome: 17] [Map Location: 17 C|17] [Description: triggering receptor expressed on myeloid cells 2] [Gene Type: protein-coding]	Trem2
16427_at	2.64975	11.86247252	11.29875794	9.26E-09	5.92E-06	10.47240239	16427 [Gene Symbol: Itih4] [Locus Tag: RP23-205O23.1] [Chromosome: 14] [Map Location: 14 B|14 19.09 cM] [Description: inter alpha-trypsin inhibitor, heavy chain 4] [Gene Type: protein-coding]	Itih4
20303_at	2.59879	8.99079565	10.04675896	4.47E-08	1.75E-05	8.970555351	20303 [Gene Symbol: Ccl4] [Locus Tag: RP23-320E6.8] [Chromosome: 11] [Map Location: 11 C|11 51.09 cM] [Description: chemokine (C-C motif) ligand 4] [Gene Type: protein-coding]	Ccl4
20311_at	2.58461	10.40316949	6.302569232	1.38E-05	0.000962522	3.331323386	20311 [Gene Symbol: Cxcl5] [Locus Tag: ] [Chromosome: 5] [Map Location: 5 E1|5 44.78 cM] [Description: chemokine (C-X-C motif) ligand 5] [Gene Type: protein-coding]	Cxcl5
68891_at	2.55428	8.497284877	7.110742764	3.46E-06	0.000364906	4.711872051	68891 [Gene Symbol: Cd177] [Locus Tag: ] [Chromosome: 7] [Map Location: 7 A3|7] [Description: CD177 antigen] [Gene Type: protein-coding]	Cd177
56619_at	2.54334	9.595900139	6.845099116	5.40E-06	0.000498507	4.268550727	56619 [Gene Symbol: Clec4e] [Locus Tag: ] [Chromosome: 6] [Map Location: 6 F3|6 58.35 cM] [Description: C-type lectin domain family 4, member e] [Gene Type: protein-coding]	Clec4e
243262_at	2.48154	11.36680682	10.3808111	2.90E-08	1.44E-05	9.387653658	243262 [Gene Symbol: Oas1f] [Locus Tag: ] [Chromosome: 5] [Map Location: 5 F|5 60.64 cM] [Description: 2'-5' oligoadenylate synthetase 1F] [Gene Type: protein-coding]	Oas1f
14728_at	2.41292	10.50227357	10.66926947	2.01E-08	1.06E-05	9.738011486	14728 [Gene Symbol: Lilrb4] [Locus Tag: ] [Chromosome: 10] [Map Location: 10 25.5 cM] [Description: leukocyte immunoglobulin-like receptor, subfamily B, member 4] [Gene Type: protein-coding]	Lilrb4
14825_at	2.40191	7.641542242	7.547109047	1.69E-06	0.00021554	5.418057127	14825 [Gene Symbol: Cxcl1] [Locus Tag: ] [Chromosome: 5] [Map Location: 5 E-F|5 44.78 cM] [Description: chemokine (C-X-C motif) ligand 1] [Gene Type: protein-coding]	Cxcl1
71893_at	2.39418	9.934141607	9.635957759	7.75E-08	2.58E-05	8.440279037	71893 [Gene Symbol: Noxo1] [Locus Tag: ] [Chromosome: 17] [Map Location: 17 A3.3|17 12.49 cM] [Description: NADPH oxidase organizer 1] [Gene Type: protein-coding]	Noxo1
246730_at	2.39367	11.20279961	10.21553259	3.59E-08	1.60E-05	9.182835688	246730 [Gene Symbol: Oas1a] [Locus Tag: ] [Chromosome: 5] [Map Location: 5 F|5 60.65 cM] [Description: 2'-5' oligoadenylate synthetase 1A] [Gene Type: protein-coding]	Oas1a
13038_at	2.3727	12.88676461	15.1861817	1.51E-10	2.82E-07	14.23352204	13038 [Gene Symbol: Ctsk] [Locus Tag: ] [Chromosome: 3] [Map Location: 3 F2.1|3 40.74 cM] [Description: cathepsin K] [Gene Type: protein-coding]	Ctsk
13170_at	2.35949	11.21137955	4.393142541	0.000517833	0.011843353	-0.282729828	13170 [Gene Symbol: Dbp] [Locus Tag: ] [Chromosome: 7] [Map Location: 7 B4|7 29.45 cM] [Description: D site albumin promoter binding protein] [Gene Type: protein-coding]	Dbp
69334_at	2.33107	8.386567993	6.890679593	5.00E-06	0.000472238	4.345344958	69334 [Gene Symbol: 1700012I11Rik] [Locus Tag: ] [Chromosome: 15] [Map Location: 15 D2|15] [Description: RIKEN cDNA 1700012I11 gene] [Gene Type: miscRNA]	1700012I11Rik
12642_at	2.32152	9.262714472	17.18737527	2.57E-11	1.25E-07	15.75639062	12642 [Gene Symbol: Ch25h] [Locus Tag: ] [Chromosome: 19] [Map Location: 19 C1|19] [Description: cholesterol 25-hydroxylase] [Gene Type: protein-coding]	Ch25h
100034251_at	2.29908	11.12059276	5.647879463	4.54E-05	0.002265524	2.144170245	100034251 [Gene Symbol: Wfdc17] [Locus Tag: RP23-430I21.1] [Chromosome: 11] [Map Location: 11 C|11] [Description: WAP four-disulfide core domain 17] [Gene Type: protein-coding]	Wfdc17
330122_at	2.28782	6.844896756	13.84103555	5.60E-10	7.56E-07	13.06626521	330122 [Gene Symbol: Cxcl3] [Locus Tag: ] [Chromosome: 5] [Map Location: 5 E1|5] [Description: chemokine (C-X-C motif) ligand 3] [Gene Type: protein-coding]	Cxcl3
20308_at	2.20772	11.87394572	6.208008281	1.64E-05	0.001082898	3.163607563	20308 [Gene Symbol: Ccl9] [Locus Tag: RP23-320E6.3] [Chromosome: 11] [Map Location: 11 C|11 50.81 cM] [Description: chemokine (C-C motif) ligand 9] [Gene Type: protein-coding]	Ccl9
16429_at	2.20598	7.517668623	3.309858003	0.00473279	0.049915212	-2.462288744	16429 [Gene Symbol: Itln1] [Locus Tag: ] [Chromosome: 1] [Map Location: 1|1 H2] [Description: intelectin 1 (galactofuranose binding)] [Gene Type: protein-coding]	Itln1
99571_at	2.163	8.573074805	4.673898701	0.000295702	0.008143213	0.274660525	99571 [Gene Symbol: Fgg] [Locus Tag: ] [Chromosome: 3] [Map Location: 3 E3|3 36.94 cM] [Description: fibrinogen gamma chain] [Gene Type: protein-coding]	Fgg
22361_at	2.15027	10.12017478	16.76637962	3.67E-11	1.38E-07	15.45522782	22361 [Gene Symbol: Vnn1] [Locus Tag: ] [Chromosome: 10] [Map Location: 10|10 A1-B2] [Description: vanin 1] [Gene Type: protein-coding]	Vnn1
109225_at	2.14969	10.32601488	10.37926956	2.90E-08	1.44E-05	9.385757194	109225 [Gene Symbol: Ms4a7] [Locus Tag: ] [Chromosome: 19] [Map Location: 19 A|19] [Description: membrane-spanning 4-domains, subfamily A, member 7] [Gene Type: protein-coding]	Ms4a7
19734_at	2.14012	7.796874674	13.70250092	6.45E-10	7.83E-07	12.93867152	19734 [Gene Symbol: Rgs16] [Locus Tag: ] [Chromosome: 1] [Map Location: 1 G3|1 65.43 cM] [Description: regulator of G-protein signaling 16] [Gene Type: protein-coding]	Rgs16
14962_at	2.13122	12.38732098	9.127184013	1.57E-07	4.33E-05	7.755820662	14962 [Gene Symbol: Cfb] [Locus Tag: RP24-317H19.4] [Chromosome: 17] [Map Location: 17 B1|17 18.41 cM] [Description: complement factor B] [Gene Type: protein-coding]	Cfb
404331_at	2.13005	10.35197049	7.898285633	9.73E-07	0.000145847	5.966792252	404331 [Gene Symbol: Olfr1252] [Locus Tag: RP23-270H4.1] [Chromosome: 2] [Map Location: 2 E1|2] [Description: olfactory receptor 1252] [Gene Type: protein-coding]	Olfr1252
231655_at	2.10932	10.62307791	8.029745909	7.93E-07	0.00012513	6.167797121	231655 [Gene Symbol: Oasl1] [Locus Tag: ] [Chromosome: 5] [Map Location: 5 F|5] [Description: 2'-5' oligoadenylate synthetase-like 1] [Gene Type: protein-coding]	Oasl1
100038882_at	2.06231	11.40723595	8.376378353	4.68E-07	8.71E-05	6.686515036	100038882 [Gene Symbol: Isg15] [Locus Tag: ] [Chromosome: 4] [Map Location: 4 E2|4] [Description: ISG15 ubiquitin-like modifier] [Gene Type: protein-coding]	Isg15
791346_at	2.03786	10.68484394	12.44847343	2.45E-09	2.21E-06	11.7146007	791346 [Gene Symbol: Gm10118] [Locus Tag: ] [Chromosome: 10] [Map Location: ] [Description: predicted gene 10118] [Gene Type: unknown]	Gm10118
677168_at	2.02853	11.01697851	7.529230848	1.74E-06	0.000219516	5.389657711	677168 [Gene Symbol: Gm9706] [Locus Tag: ] [Chromosome: 17] [Map Location: 17 C|17] [Description: predicted gene 9706] [Gene Type: unknown]	Gm9706
69816_at	2.02807	9.894479334	8.535979162	3.69E-07	7.44E-05	6.919939318	69816 [Gene Symbol: Mzb1] [Locus Tag: ] [Chromosome: 18] [Map Location: 18 B2|18] [Description: marginal zone B and B1 cell-specific protein 1] [Gene Type: protein-coding]	Mzb1
56620_at	2.02564	11.76944374	12.23146552	3.13E-09	2.62E-06	11.48939466	56620 [Gene Symbol: Clec4n] [Locus Tag: ] [Chromosome: 6] [Map Location: 6 F3|6 58.3 cM] [Description: C-type lectin domain family 4, member n] [Gene Type: protein-coding]	Clec4n
20293_at	2.01445	8.420441588	8.120230356	6.90E-07	0.000115644	6.30477225	20293 [Gene Symbol: Ccl12] [Locus Tag: ] [Chromosome: 11] [Map Location: 11 C|11 49.9 cM] [Description: chemokine (C-C motif) ligand 12] [Gene Type: protein-coding]	Ccl12
20305_at	2.013	14.4129301	12.29336187	2.92E-09	2.53E-06	11.55405264	20305 [Gene Symbol: Ccl6] [Locus Tag: RP23-320E6.4] [Chromosome: 11] [Map Location: 11 C|11 50.85 cM] [Description: chemokine (C-C motif) ligand 6] [Gene Type: protein-coding]	Ccl6
76905_at	1.98714	13.09067413	7.572568351	1.63E-06	0.000208175	5.458421047	76905 [Gene Symbol: Lrg1] [Locus Tag: ] [Chromosome: 17] [Map Location: 17 D|17 29.17 cM] [Description: leucine-rich alpha-2-glycoprotein 1] [Gene Type: protein-coding]	Lrg1
20750_at	1.97722	11.16796669	8.634292056	3.19E-07	6.86E-05	7.062057948	20750 [Gene Symbol: Spp1] [Locus Tag: ] [Chromosome: 5] [Map Location: 5 E5|5 50.68 cM] [Description: secreted phosphoprotein 1] [Gene Type: protein-coding]	Spp1
17857_at	1.97679	8.332962663	8.857148181	2.31E-07	5.61E-05	7.379569282	17857 [Gene Symbol: Mx1] [Locus Tag: ] [Chromosome: 16] [Map Location: 16 C4|16 57.46 cM] [Description: myxovirus (influenza virus) resistance 1] [Gene Type: protein-coding]	Mx1
12514_at	1.9528	10.08952984	7.652385104	1.43E-06	0.000191196	5.584371912	12514 [Gene Symbol: Cd68] [Locus Tag: ] [Chromosome: 11] [Map Location: 11 B3|11 42.86 cM] [Description: CD68 antigen] [Gene Type: protein-coding]	Cd68
99899_at	1.94543	9.674618606	8.672953361	3.02E-07	6.60E-05	7.117600241	99899 [Gene Symbol: Ifi44] [Locus Tag: ] [Chromosome: 3] [Map Location: 3 H3|3] [Description: interferon-induced protein 44] [Gene Type: protein-coding]	Ifi44
57262_at	1.90657	14.49025342	6.417940989	1.13E-05	0.000830538	3.534203506	57262 [Gene Symbol: Retnla] [Locus Tag: ] [Chromosome: 16] [Map Location: 16 B5|16 30.75 cM] [Description: resistin like alpha] [Gene Type: protein-coding]	Retnla
17329_at	1.90136	7.841690482	5.61520548	4.83E-05	0.002340447	2.083363783	17329 [Gene Symbol: Cxcl9] [Locus Tag: ] [Chromosome: 5] [Map Location: 5 E2|5 46.51 cM] [Description: chemokine (C-X-C motif) ligand 9] [Gene Type: protein-coding]	Cxcl9
21857_at	1.89032	10.60198077	12.7540961	1.75E-09	1.78E-06	12.02484334	21857 [Gene Symbol: Timp1] [Locus Tag: RP23-132C19.3] [Chromosome: X] [Map Location: X A1.3|X 16.38 cM] [Description: tissue inhibitor of metalloproteinase 1] [Gene Type: protein-coding]	Timp1
16323_at	1.88075	7.810826191	8.378825132	4.67E-07	8.71E-05	6.690119072	16323 [Gene Symbol: Inhba] [Locus Tag: ] [Chromosome: 13] [Map Location: 13 A1|13 5.85 cM] [Description: inhibin beta-A] [Gene Type: protein-coding]	Inhba
17474_at	1.87509	10.18637913	3.533415611	0.002988428	0.037415424	-2.013448271	17474 [Gene Symbol: Clec4d] [Locus Tag: ] [Chromosome: 6] [Map Location: 6 F3|6 58.33 cM] [Description: C-type lectin domain family 4, member d] [Gene Type: protein-coding]	Clec4d
12654_at	1.84631	15.28992475	10.19535536	3.68E-08	1.60E-05	9.157624767	12654 [Gene Symbol: Chi3l1] [Locus Tag: ] [Chromosome: 1] [Map Location: 1 E4|1 58.15 cM] [Description: chitinase 3-like 1] [Gene Type: protein-coding]	Chi3l1
117167_at	1.84198	7.92284582	9.615597435	7.97E-08	2.62E-05	8.413485937	117167 [Gene Symbol: Steap4] [Locus Tag: ] [Chromosome: 5] [Map Location: 5 A1|5] [Description: STEAP family member 4] [Gene Type: protein-coding]	Steap4
18406_at	1.83492	7.314258234	6.635304857	7.73E-06	0.00064738	3.911196301	18406 [Gene Symbol: Orm2] [Locus Tag: ] [Chromosome: 4] [Map Location: 4 C1|4 33.96 cM] [Description: orosomucoid 2] [Gene Type: protein-coding]	Orm2
15945_at	1.82804	7.819098786	8.574021909	3.49E-07	7.18E-05	6.975082989	15945 [Gene Symbol: Cxcl10] [Locus Tag: ] [Chromosome: 5] [Map Location: 5 E2|5 46.57 cM] [Description: chemokine (C-X-C motif) ligand 10] [Gene Type: protein-coding]	Cxcl10
18566_at	1.79114	7.042981619	13.16178388	1.13E-09	1.25E-06	12.42650211	18566 [Gene Symbol: Pdcd1] [Locus Tag: ] [Chromosome: 1] [Map Location: 1 D|1] [Description: programmed cell death 1] [Gene Type: protein-coding]	Pdcd1
68774_at	1.77665	9.088238191	5.854928572	3.10E-05	0.00173031	2.526108203	68774 [Gene Symbol: Ms4a6d] [Locus Tag: ] [Chromosome: 19] [Map Location: 19 A|19] [Description: membrane-spanning 4-domains, subfamily A, member 6D] [Gene Type: protein-coding]	Ms4a6d
53873_at	1.77594	6.350265035	11.12888201	1.14E-08	6.42E-06	10.27818459	53873 [Gene Symbol: Ear7] [Locus Tag: ] [Chromosome: 14] [Map Location: ] [Description: eosinophil-associated, ribonuclease A family, member 7] [Gene Type: protein-coding]	Ear7
227288_at	1.77321	8.304277455	6.523846914	9.38E-06	0.000739453	3.718741859	227288 [Gene Symbol: Cxcr1] [Locus Tag: ] [Chromosome: 1] [Map Location: 1 C3|1 38.44 cM] [Description: chemokine (C-X-C motif) receptor 1] [Gene Type: protein-coding]	Cxcr1
12046_at	1.77084	8.664019768	8.500566536	3.89E-07	7.62E-05	6.868437159	12046 [Gene Symbol: Bcl2a1c] [Locus Tag: ] [Chromosome: 9] [Map Location: 9 F3|9] [Description: B cell leukemia/lymphoma 2 related protein A1c] [Gene Type: protein-coding]	Bcl2a1c
70377_at	1.76151	8.83251933	8.58455679	3.44E-07	7.13E-05	6.990319957	70377 [Gene Symbol: Derl3] [Locus Tag: ] [Chromosome: 10] [Map Location: 10 C1|10] [Description: Der1-like domain family, member 3] [Gene Type: protein-coding]	Derl3
97086_at	1.7613	6.956245771	16.51713256	4.55E-11	1.38E-07	15.27231523	97086 [Gene Symbol: Slc9b2] [Locus Tag: ] [Chromosome: 3] [Map Location: 3 G3|3] [Description: solute carrier family 9, subfamily B (NHA2, cation proton antiporter 2), member 2] [Gene Type: protein-coding]	Slc9b2
20310_at	1.7602	6.640756916	11.72741921	5.58E-09	4.10E-06	10.94994518	20310 [Gene Symbol: Cxcl2] [Locus Tag: ] [Chromosome: 5] [Map Location: 5 E1|5 44.78 cM] [Description: chemokine (C-X-C motif) ligand 2] [Gene Type: protein-coding]	Cxcl2
76933_at	1.75973	14.82982214	4.844610966	0.00021118	0.006526384	0.610122307	76933 [Gene Symbol: Ifi27l2a] [Locus Tag: ] [Chromosome: 12] [Map Location: 12 E|12] [Description: interferon, alpha-inducible protein 27 like 2A] [Gene Type: protein-coding]	Ifi27l2a
75766_at	1.74702	7.05711442	9.595529169	8.19E-08	2.64E-05	8.387029169	75766 [Gene Symbol: Dcstamp] [Locus Tag: ] [Chromosome: 15] [Map Location: 15|15 C] [Description: dentrocyte expressed seven transmembrane protein] [Gene Type: protein-coding]	Dcstamp
13040_at	1.73683	14.28641713	7.71552779	1.30E-06	0.000179895	5.683376282	13040 [Gene Symbol: Ctss] [Locus Tag: ] [Chromosome: 3] [Map Location: 3 F2.1|3 40.74 cM] [Description: cathepsin S] [Gene Type: protein-coding]	Ctss
380787_at	1.7226	7.37733072	4.410996923	0.000499592	0.011612056	-0.24709849	380787 [Gene Symbol: A230065H16Rik] [Locus Tag: ] [Chromosome: 12] [Map Location: 12 F1|12] [Description: RIKEN cDNA A230065H16 gene] [Gene Type: protein-coding]	A230065H16Rik
20292_at	1.72252	8.032670084	9.269555426	1.28E-07	3.76E-05	7.950527424	20292 [Gene Symbol: Ccl11] [Locus Tag: ] [Chromosome: 11] [Map Location: 11 C|11 49.84 cM] [Description: chemokine (C-C motif) ligand 11] [Gene Type: protein-coding]	Ccl11
24088_at	1.71566	10.51357105	9.409642972	1.06E-07	3.23E-05	8.139685567	24088 [Gene Symbol: Tlr2] [Locus Tag: ] [Chromosome: 3] [Map Location: 3 E3|3] [Description: toll-like receptor 2] [Gene Type: protein-coding]	Tlr2
56644_at	1.71366	12.96076039	7.94000455	9.12E-07	0.000141032	6.030839008	56644 [Gene Symbol: Clec7a] [Locus Tag: ] [Chromosome: 6] [Map Location: 6 F3|6] [Description: C-type lectin domain family 7, member a] [Gene Type: protein-coding]	Clec7a
17381_at	1.71031	6.61665095	9.272905116	1.28E-07	3.76E-05	7.955078398	17381 [Gene Symbol: Mmp12] [Locus Tag: ] [Chromosome: 9] [Map Location: 9 A1|9 2.46 cM] [Description: matrix metallopeptidase 12] [Gene Type: protein-coding]	Mmp12
13654_at	1.70587	9.019814801	9.253022772	1.31E-07	3.80E-05	7.92804559	13654 [Gene Symbol: Egr2] [Locus Tag: ] [Chromosome: 10] [Map Location: 10 B5|10 34.96 cM] [Description: early growth response 2] [Gene Type: protein-coding]	Egr2
66901_at	1.67945	7.411763678	11.16628247	1.09E-08	6.42E-06	10.32119145	66901 [Gene Symbol: Proz] [Locus Tag: ] [Chromosome: 8] [Map Location: 8|8 A2] [Description: protein Z, vitamin K-dependent plasma glycoprotein] [Gene Type: protein-coding]	Proz
58203_at	1.67549	9.287507054	7.93545701	9.18E-07	0.000141133	6.023869308	58203 [Gene Symbol: Zbp1] [Locus Tag: RP23-44L6.4] [Chromosome: 2] [Map Location: 2 H3|2] [Description: Z-DNA binding protein 1] [Gene Type: protein-coding]	Zbp1
22163_at	1.66554	9.276142652	11.12963727	1.14E-08	6.42E-06	10.27905445	22163 [Gene Symbol: Tnfrsf4] [Locus Tag: RP23-118E21.5] [Chromosome: 4] [Map Location: 4 E2|4 87.68 cM] [Description: tumor necrosis factor receptor superfamily, member 4] [Gene Type: protein-coding]	Tnfrsf4
381091_at	1.65951	8.05078959	5.802797981	3.41E-05	0.001850242	2.430499671	381091 [Gene Symbol: H2-Eb2] [Locus Tag: ] [Chromosome: 17] [Map Location: 17 B1|17 17.98 cM] [Description: histocompatibility 2, class II antigen E beta2] [Gene Type: protein-coding]	H2-Eb2
21926_at	1.65842	7.241084856	9.931242851	5.21E-08	2.01E-05	8.823408025	21926 [Gene Symbol: Tnf] [Locus Tag: ] [Chromosome: 17] [Map Location: 17 B1|17 18.59 cM] [Description: tumor necrosis factor] [Gene Type: protein-coding]	Tnf
80910_at	1.65391	6.769768904	6.912696483	4.81E-06	0.000463156	4.382331127	80910 [Gene Symbol: Gpr84] [Locus Tag: ] [Chromosome: 15] [Map Location: 15 F3|15] [Description: G protein-coupled receptor 84] [Gene Type: protein-coding]	Gpr84
239849_at	1.6489	7.338698734	9.890322608	5.50E-08	2.06E-05	8.770917348	239849 [Gene Symbol: Cd200r4] [Locus Tag: ] [Chromosome: 16] [Map Location: 16 B4|16] [Description: CD200 receptor 4] [Gene Type: protein-coding]	Cd200r4
11433_at	1.64528	13.42214384	14.96501078	1.86E-10	3.23E-07	14.0501394	11433 [Gene Symbol: Acp5] [Locus Tag: ] [Chromosome: 9] [Map Location: 9 A3|9 8.38 cM] [Description: acid phosphatase 5, tartrate resistant] [Gene Type: protein-coding]	Acp5
18405_at	1.64507	7.195751921	6.064011942	2.12E-05	0.001340109	2.905750263	18405 [Gene Symbol: Orm1] [Locus Tag: ] [Chromosome: 4] [Map Location: 4 B3|4 33.96 cM] [Description: orosomucoid 1] [Gene Type: protein-coding]	Orm1
67623_at	1.64453	7.014430416	7.280629561	2.61E-06	0.000298363	4.9900456	67623 [Gene Symbol: Tm7sf3] [Locus Tag: RP23-158O11.3] [Chromosome: 6] [Map Location: 6 G3|6] [Description: transmembrane 7 superfamily member 3] [Gene Type: protein-coding]	Tm7sf3
52673_at	1.64024	7.935346969	3.745061179	0.001934526	0.028220848	-1.586542957	52673 [Gene Symbol: D13Ertd608e] [Locus Tag: ] [Chromosome: 13] [Map Location: ] [Description: DNA segment, Chr 13, ERATO Doi 608, expressed] [Gene Type: unknown]	D13Ertd608e
241275_at	1.62819	9.104431224	8.087585209	7.26E-07	0.000117527	6.255482962	241275 [Gene Symbol: Noxa1] [Locus Tag: RP23-226M2.9] [Chromosome: 2] [Map Location: 2 A3|2] [Description: NADPH oxidase activator 1] [Gene Type: protein-coding]	Noxa1
381413_at	1.6065	6.838188555	7.777737073	1.17E-06	0.000168863	5.780371073	381413 [Gene Symbol: Gpr176] [Locus Tag: RP23-450P9.1] [Chromosome: 2] [Map Location: 2 E5|2] [Description: G protein-coupled receptor 176] [Gene Type: protein-coding]	Gpr176
20288_at	1.60567	7.114926976	8.549770695	3.62E-07	7.38E-05	6.939952343	20288 [Gene Symbol: Msr1] [Locus Tag: ] [Chromosome: 8] [Map Location: 8 A4|8 23.89 cM] [Description: macrophage scavenger receptor 1] [Gene Type: protein-coding]	Msr1
15957_at	1.59101	10.14333223	5.572112124	5.23E-05	0.002491904	2.002947789	15957 [Gene Symbol: Ifit1] [Locus Tag: ] [Chromosome: 19] [Map Location: 19 C1|19] [Description: interferon-induced protein with tetratricopeptide repeats 1] [Gene Type: protein-coding]	Ifit1
13033_at	1.57875	13.09414366	7.293186319	2.56E-06	0.000297046	5.010441503	13033 [Gene Symbol: Ctsd] [Locus Tag: ] [Chromosome: 7] [Map Location: 7 F5|7] [Description: cathepsin D] [Gene Type: protein-coding]	Ctsd
74152_at	1.57841	7.087049322	13.03445893	1.30E-09	1.37E-06	12.30252516	74152 [Gene Symbol: 1300002K09Rik] [Locus Tag: RP23-358I3.4] [Chromosome: 4] [Map Location: 4 B1|4] [Description: RIKEN cDNA 1300002K09 gene] [Gene Type: protein-coding]	1300002K09Rik
242341_at	1.57167	9.239114409	8.606704782	3.33E-07	6.96E-05	7.022306037	242341 [Gene Symbol: Atp6v0d2] [Locus Tag: RP23-326I8.1] [Chromosome: 4] [Map Location: 4 A3|4] [Description: ATPase, H+ transporting, lysosomal V0 subunit D2] [Gene Type: protein-coding]	Atp6v0d2
23962_at	1.57	12.13577541	9.732663591	6.80E-08	2.33E-05	8.566872155	23962 [Gene Symbol: Oasl2] [Locus Tag: ] [Chromosome: 5] [Map Location: 5 F|5] [Description: 2'-5' oligoadenylate synthetase-like 2] [Gene Type: protein-coding]	Oasl2
18173_at	1.56879	9.463871667	5.770958978	3.62E-05	0.00193043	2.3719214	18173 [Gene Symbol: Slc11a1] [Locus Tag: ] [Chromosome: 1] [Map Location: 1 C3|1 38.54 cM] [Description: solute carrier family 11 (proton-coupled divalent metal ion transporters), member 1] [Gene Type: protein-coding]	Slc11a1
70550_at	1.56821	9.018606789	5.436439016	6.75E-05	0.002971283	1.748164859	70550 [Gene Symbol: 5730416F02Rik] [Locus Tag: ] [Chromosome: X] [Map Location: X D|X] [Description: capping protein (actin filament), gelsolin-like pseudogene] [Gene Type: pseudo]	5730416F02Rik
20307_at	1.56476	9.989700993	4.815244465	0.000223719	0.006773725	0.552621386	20307 [Gene Symbol: Ccl8] [Locus Tag: RP23-446K18.1] [Chromosome: 11] [Map Location: 11 C|11 49.91 cM] [Description: chemokine (C-C motif) ligand 8] [Gene Type: protein-coding]	Ccl8
12047_at	1.55324	12.64364487	10.38059047	2.90E-08	1.44E-05	9.387382245	12047 [Gene Symbol: Bcl2a1d] [Locus Tag: ] [Chromosome: 9] [Map Location: 9 E3.1|9] [Description: B cell leukemia/lymphoma 2 related protein A1d] [Gene Type: protein-coding]	Bcl2a1d
12475_at	1.55301	11.53695206	10.15270132	3.89E-08	1.60E-05	9.104180388	12475 [Gene Symbol: Cd14] [Locus Tag: ] [Chromosome: 18] [Map Location: 18 B2|18 19.46 cM] [Description: CD14 antigen] [Gene Type: protein-coding]	Cd14
246728_at	1.5511	10.53999861	5.068786483	0.00013642	0.004865162	1.046023095	246728 [Gene Symbol: Oas2] [Locus Tag: ] [Chromosome: 5] [Map Location: 5 F|5 60.64 cM] [Description: 2'-5' oligoadenylate synthetase 2] [Gene Type: protein-coding]	Oas2
71898_at	1.52657	10.94106439	5.518927926	5.78E-05	0.002683844	1.903360665	71898 [Gene Symbol: Apol9b] [Locus Tag: ] [Chromosome: 15] [Map Location: 15 E1|15] [Description: apolipoprotein L 9b] [Gene Type: protein-coding]	Apol9b
21844_at	1.52393	9.20970223	5.922533996	2.74E-05	0.001598962	2.649534481	21844 [Gene Symbol: Tiam1] [Locus Tag: ] [Chromosome: 16] [Map Location: 16 C3-4|16 51.5 cM] [Description: T cell lymphoma invasion and metastasis 1] [Gene Type: protein-coding]	Tiam1
19222_at	1.51497	9.583245519	12.14672571	3.44E-09	2.79E-06	11.40032007	19222 [Gene Symbol: Ptgir] [Locus Tag: ] [Chromosome: 7] [Map Location: 7 A2|7 9.15 cM] [Description: prostaglandin I receptor (IP)] [Gene Type: protein-coding]	Ptgir
16160_at	1.51389	6.541912777	10.06698095	4.36E-08	1.73E-05	8.996158908	16160 [Gene Symbol: Il12b] [Locus Tag: RP23-388G23.1] [Chromosome: 11] [Map Location: 11 A5-B2|11 25.94 cM] [Description: interleukin 12b] [Gene Type: protein-coding]	Il12b
214425_at	1.51012	7.444365888	6.330275243	1.32E-05	0.000932501	3.380219568	214425 [Gene Symbol: Cilp] [Locus Tag: ] [Chromosome: 9] [Map Location: 9 C|9] [Description: cartilage intermediate layer protein, nucleotide pyrophosphohydrolase] [Gene Type: protein-coding]	Cilp
16181_at	1.50738	6.695257623	8.189279138	6.21E-07	0.000105977	6.408548364	16181 [Gene Symbol: Il1rn] [Locus Tag: RP23-218B17.2] [Chromosome: 2] [Map Location: 2 A3|2 16.36 cM] [Description: interleukin 1 receptor antagonist] [Gene Type: protein-coding]	Il1rn
21784_at	1.5069	6.541816482	8.101326136	7.11E-07	0.00011663	6.2762474	21784 [Gene Symbol: Tff1] [Locus Tag: ] [Chromosome: 17] [Map Location: 17 A3.3|17 15.8 cM] [Description: trefoil factor 1] [Gene Type: protein-coding]	Tff1
240354_at	1.50688	10.12112095	11.77492556	5.28E-09	4.00E-06	11.00178891	240354 [Gene Symbol: Malt1] [Locus Tag: ] [Chromosome: 18] [Map Location: 18 E1|18] [Description: mucosa associated lymphoid tissue lymphoma translocation gene 1] [Gene Type: protein-coding]	Malt1
16193_at	1.5019	6.789066004	11.38325225	8.37E-09	5.59E-06	10.56794014	16193 [Gene Symbol: Il6] [Locus Tag: ] [Chromosome: 5] [Map Location: 5 B1|5 15.7 cM] [Description: interleukin 6] [Gene Type: protein-coding]	Il6
55985_at	1.49825	9.789040564	4.633147005	0.000320597	0.00857683	0.194169183	55985 [Gene Symbol: Cxcl13] [Locus Tag: ] [Chromosome: 5] [Map Location: 5 E3|5] [Description: chemokine (C-X-C motif) ligand 13] [Gene Type: protein-coding]	Cxcl13
13123_at	1.49671	8.999659146	11.19066066	1.06E-08	6.41E-06	10.34914854	13123 [Gene Symbol: Cyp7b1] [Locus Tag: ] [Chromosome: 3] [Map Location: 3 A1|3 4.98 cM] [Description: cytochrome P450, family 7, subfamily b, polypeptide 1] [Gene Type: protein-coding]	Cyp7b1
14128_at	1.49628	8.242250719	5.486692457	6.14E-05	0.002797719	1.84281825	14128 [Gene Symbol: Fcer2a] [Locus Tag: ] [Chromosome: 8] [Map Location: 8 A1|8 1.92 cM] [Description: Fc receptor, IgE, low affinity II, alpha polypeptide] [Gene Type: protein-coding]	Fcer2a
12259_at	1.49249	10.65323913	5.403201234	7.19E-05	0.003108479	1.685381059	12259 [Gene Symbol: C1qa] [Locus Tag: RP23-357K18.3] [Chromosome: 4] [Map Location: 4 D3|4 69.05 cM] [Description: complement component 1, q subcomponent, alpha polypeptide] [Gene Type: protein-coding]	C1qa
18724_at	1.49236	9.466075431	4.47895247	0.000435972	0.010663978	-0.111695898	18724 [Gene Symbol: Pira11] [Locus Tag: ] [Chromosome: 7] [Map Location: 7 A1|7] [Description: paired-Ig-like receptor A11] [Gene Type: protein-coding]	Pira11
12984_at	1.48905	9.677707399	8.827529722	2.41E-07	5.63E-05	7.337738807	12984 [Gene Symbol: Csf2rb2] [Locus Tag: ] [Chromosome: 15] [Map Location: 15 E1|15 37.22 cM] [Description: colony stimulating factor 2 receptor, beta 2, low-affinity (granulocyte-macrophage)] [Gene Type: protein-coding]	Csf2rb2
18037_at	1.48798	9.706414861	9.190211127	1.44E-07	4.05E-05	7.842325121	18037 [Gene Symbol: Nfkbie] [Locus Tag: ] [Chromosome: 17] [Map Location: 17|17 C] [Description: nuclear factor of kappa light polypeptide gene enhancer in B cells inhibitor, epsilon] [Gene Type: protein-coding]	Nfkbie
56264_at	1.48578	10.64597997	9.094194403	1.64E-07	4.49E-05	7.710345859	56264 [Gene Symbol: Cpxm1] [Locus Tag: RP23-29K12.2] [Chromosome: 2] [Map Location: 2 F1|2] [Description: carboxypeptidase X 1 (M14 family)] [Gene Type: protein-coding]	Cpxm1
12981_at	1.47426	8.158919133	13.55323913	7.52E-10	8.70E-07	12.79956527	12981 [Gene Symbol: Csf2] [Locus Tag: RP23-309E16.1] [Chromosome: 11] [Map Location: 11 B1.3|11 32.13 cM] [Description: colony stimulating factor 2 (granulocyte-macrophage)] [Gene Type: protein-coding]	Csf2
12522_at	1.47358	11.30490933	8.110071184	7.01E-07	0.00011586	6.289448977	12522 [Gene Symbol: Cd83] [Locus Tag: ] [Chromosome: 13] [Map Location: 13 A4-5|13 21.6 cM] [Description: CD83 antigen] [Gene Type: protein-coding]	Cd83
21935_at	1.47276	7.052911565	8.110229149	7.01E-07	0.00011586	6.289687347	21935 [Gene Symbol: Tnfrsf17] [Locus Tag: ] [Chromosome: 16] [Map Location: 16|16 B3] [Description: tumor necrosis factor receptor superfamily, member 17] [Gene Type: protein-coding]	Tnfrsf17
574428_at	1.47248	8.954888916	9.36147674	1.13E-07	3.39E-05	8.074916659	574428 [Gene Symbol: Zmynd15] [Locus Tag: DN-491F10.7] [Chromosome: 11] [Map Location: 11 B3|11] [Description: zinc finger, MYND-type containing 15] [Gene Type: protein-coding]	Zmynd15
20390_at	1.46902	16.12871333	8.830043184	2.40E-07	5.63E-05	7.341292952	20390 [Gene Symbol: Sftpd] [Locus Tag: ] [Chromosome: 14] [Map Location: 14 B|14 22.36 cM] [Description: surfactant associated protein D] [Gene Type: protein-coding]	Sftpd
19039_at	1.46821	12.89511044	9.035634785	1.79E-07	4.73E-05	7.629289269	19039 [Gene Symbol: Lgals3bp] [Locus Tag: RP23-394O9.4] [Chromosome: 11] [Map Location: 11|11 E] [Description: lectin, galactoside-binding, soluble, 3 binding protein] [Gene Type: protein-coding]	Lgals3bp
108078_at	1.46389	8.267866778	7.447447399	1.99E-06	0.00024025	5.259167312	108078 [Gene Symbol: Olr1] [Locus Tag: ] [Chromosome: 6] [Map Location: 6 F3|6] [Description: oxidized low density lipoprotein (lectin-like) receptor 1] [Gene Type: protein-coding]	Olr1
641221_at	1.46223	6.82603485	9.682718215	7.28E-08	2.45E-05	8.501628178	-	-
24108_at	1.46199	7.737697098	4.719787678	0.000270033	0.007644333	0.36511458	24108 [Gene Symbol: Ubd] [Locus Tag: ] [Chromosome: 17] [Map Location: 17|17 B3] [Description: ubiquitin D] [Gene Type: protein-coding]	Ubd
23886_at	1.45929	9.26867954	9.227912283	1.36E-07	3.89E-05	7.893835024	23886 [Gene Symbol: Gdf15] [Locus Tag: ] [Chromosome: 8] [Map Location: 8 C1|8] [Description: growth differentiation factor 15] [Gene Type: protein-coding]	Gdf15
66107_at	1.44927	10.81263775	5.625691459	4.73E-05	0.002313601	2.102893904	66107 [Gene Symbol: 1100001G20Rik] [Locus Tag: RP23-430I21.5] [Chromosome: 11] [Map Location: 11 C|11] [Description: RIKEN cDNA 1100001G20 gene] [Gene Type: protein-coding]	1100001G20Rik
67775_at	1.44784	12.7248498	7.769897495	1.19E-06	0.000169349	5.768177615	67775 [Gene Symbol: Rtp4] [Locus Tag: ] [Chromosome: 16] [Map Location: 16 B1|16] [Description: receptor transporter protein 4] [Gene Type: protein-coding]	Rtp4
16854_at	1.44529	14.99753956	8.312798848	5.15E-07	9.40E-05	6.592584073	16854 [Gene Symbol: Lgals3] [Locus Tag: ] [Chromosome: 14] [Map Location: 14 C1|14] [Description: lectin, galactose binding, soluble 3] [Gene Type: protein-coding]	Lgals3
16592_at	1.43343	15.20195271	5.779267218	3.56E-05	0.001909476	2.387220605	16592 [Gene Symbol: Fabp5] [Locus Tag: ] [Chromosome: 3] [Map Location: 3|3 A1-3] [Description: fatty acid binding protein 5, epidermal] [Gene Type: protein-coding]	Fabp5
17395_at	1.42463	7.662251272	5.088635231	0.00013128	0.004716966	1.084347117	17395 [Gene Symbol: Mmp9] [Locus Tag: RP23-61O3.10-001] [Chromosome: 2] [Map Location: 2 H1-H2|2 85.27 cM] [Description: matrix metallopeptidase 9] [Gene Type: protein-coding]	Mmp9
234199_at	1.41709	6.63178439	8.646863162	3.13E-07	6.80E-05	7.080139402	234199 [Gene Symbol: Fgl1] [Locus Tag: ] [Chromosome: 8] [Map Location: 8 A4|8] [Description: fibrinogen-like protein 1] [Gene Type: protein-coding]	Fgl1
26457_at	1.41697	10.32403585	6.231435315	1.57E-05	0.00104429	3.205278182	26457 [Gene Symbol: Slc27a1] [Locus Tag: ] [Chromosome: 8] [Map Location: 8 B3.3|8] [Description: solute carrier family 27 (fatty acid transporter), member 1] [Gene Type: protein-coding]	Slc27a1
17167_at	1.41447	12.70578915	5.518086337	5.79E-05	0.002683844	1.901781789	17167 [Gene Symbol: Marco] [Locus Tag: ] [Chromosome: 1] [Map Location: 1|1 E4-F] [Description: macrophage receptor with collagenous structure] [Gene Type: protein-coding]	Marco
238377_at	1.40685	8.545079328	7.58324888	1.60E-06	0.000206666	5.475326992	238377 [Gene Symbol: Gpr68] [Locus Tag: ] [Chromosome: 12] [Map Location: 12 E|12] [Description: G protein-coupled receptor 68] [Gene Type: protein-coding]	Gpr68
109648_at	1.40647	6.527452843	9.590279438	8.25E-08	2.64E-05	8.380100371	109648 [Gene Symbol: Npy] [Locus Tag: ] [Chromosome: 6] [Map Location: 6 B3|6 24.04 cM] [Description: neuropeptide Y] [Gene Type: protein-coding]	Npy
13349_at	1.40335	7.045173928	9.887661532	5.52E-08	2.06E-05	8.76749718	13349 [Gene Symbol: Darc] [Locus Tag: ] [Chromosome: 1] [Map Location: 1 H3|1 80.33 cM] [Description: Duffy blood group, chemokine receptor] [Gene Type: protein-coding]	Darc
12507_at	1.38919	9.313947039	4.958786393	0.000168917	0.005642216	0.832821286	12507 [Gene Symbol: Cd5] [Locus Tag: ] [Chromosome: 19] [Map Location: 19 A|19 7.16 cM] [Description: CD5 antigen] [Gene Type: protein-coding]	Cd5
20568_at	1.38496	14.58899399	3.542667035	0.002932104	0.036862259	-1.994814799	20568 [Gene Symbol: Slpi] [Locus Tag: RP23-462O16.7] [Chromosome: 2] [Map Location: 2 H|2] [Description: secretory leukocyte peptidase inhibitor] [Gene Type: protein-coding]	Slpi
16000_at	1.3729	9.322123923	10.14251922	3.95E-08	1.60E-05	9.091392441	16000 [Gene Symbol: Igf1] [Locus Tag: ] [Chromosome: 10] [Map Location: 10 C1|10 43.7 cM] [Description: insulin-like growth factor 1] [Gene Type: protein-coding]	Igf1
381308_at	1.37033	10.71735883	4.22915699	0.000720774	0.014873144	-0.610970041	381308 [Gene Symbol: Mnda] [Locus Tag: ] [Chromosome: 1] [Map Location: 1 H3|1] [Description: myeloid cell nuclear differentiation antigen] [Gene Type: protein-coding]	Mnda
14131_at	1.35453	8.733031878	5.182760339	0.000109498	0.004104305	1.265454723	14131 [Gene Symbol: Fcgr3] [Locus Tag: ] [Chromosome: 1] [Map Location: 1 H3|1 78.8 cM] [Description: Fc receptor, IgG, low affinity III] [Gene Type: protein-coding]	Fcgr3
21946_at	1.35358	10.29649438	4.849651031	0.000209102	0.006494732	0.619982043	21946 [Gene Symbol: Pglyrp1] [Locus Tag: ] [Chromosome: 7] [Map Location: 7|7 A3] [Description: peptidoglycan recognition protein 1] [Gene Type: protein-coding]	Pglyrp1
19204_at	1.3515	7.415930492	7.177905998	3.09E-06	0.000337903	4.822341944	19204 [Gene Symbol: Ptafr] [Locus Tag: RP23-470B20.1] [Chromosome: 4] [Map Location: 4 D2.2|4 65.56 cM] [Description: platelet-activating factor receptor] [Gene Type: protein-coding]	Ptafr
21936_at	1.347	8.966849032	6.527240697	9.32E-06	0.000738717	3.724628536	21936 [Gene Symbol: Tnfrsf18] [Locus Tag: RP23-118E21.6] [Chromosome: 4] [Map Location: 4|4 E] [Description: tumor necrosis factor receptor superfamily, member 18] [Gene Type: protein-coding]	Tnfrsf18
14990_at	1.34589	11.24849589	7.764741975	1.20E-06	0.000169349	5.760154192	14990 [Gene Symbol: H2-M2] [Locus Tag: ] [Chromosome: 17] [Map Location: 17 B1|17 19.16 cM] [Description: histocompatibility 2, M region locus 2] [Gene Type: protein-coding]	H2-M2
244237_at	1.33996	7.089544781	5.997131624	2.39E-05	0.001437578	2.784982601	244237 [Gene Symbol: Tnfrsf26] [Locus Tag: ] [Chromosome: 7] [Map Location: 7 F5|7 88.26 cM] [Description: tumor necrosis factor receptor superfamily, member 26] [Gene Type: protein-coding]	Tnfrsf26
16534_at	1.33576	8.088031381	6.977670724	4.32E-06	0.000431348	4.4910715	16534 [Gene Symbol: Kcnn4] [Locus Tag: ] [Chromosome: 7] [Map Location: 7 A3|7] [Description: potassium intermediate/small conductance calcium-activated channel, subfamily N, member 4] [Gene Type: protein-coding]	Kcnn4
246727_at	1.32857	6.927145943	5.980865506	2.46E-05	0.001462543	2.75551476	246727 [Gene Symbol: Oas3] [Locus Tag: ] [Chromosome: 5] [Map Location: 5 F|5 60.64 cM] [Description: 2'-5' oligoadenylate synthetase 3] [Gene Type: protein-coding]	Oas3
114644_at	1.32571	8.596189069	8.036491398	7.85E-07	0.000124645	6.178047023	114644 [Gene Symbol: Slc13a3] [Locus Tag: RP23-395E18.3] [Chromosome: 2] [Map Location: 2 H3|2] [Description: solute carrier family 13 (sodium-dependent dicarboxylate transporter), member 3] [Gene Type: protein-coding]	Slc13a3
230738_at	1.32514	7.956079336	9.737982425	6.75E-08	2.33E-05	8.573802977	230738 [Gene Symbol: Zc3h12a] [Locus Tag: RP23-325M14.9] [Chromosome: 4] [Map Location: 4 D2.2|4] [Description: zinc finger CCCH type containing 12A] [Gene Type: protein-coding]	Zc3h12a
93719_at	1.32425	7.825622118	9.840094256	5.89E-08	2.17E-05	8.706223368	93719 [Gene Symbol: Ear6] [Locus Tag: ] [Chromosome: 14] [Map Location: 14 C2|14] [Description: eosinophil-associated, ribonuclease A family, member 6] [Gene Type: protein-coding]	Ear6
271375_at	1.31977	6.342693397	10.13942627	3.96E-08	1.60E-05	9.087505639	271375 [Gene Symbol: Cd200r2] [Locus Tag: ] [Chromosome: 16] [Map Location: 16 B4|16] [Description: Cd200 receptor 2] [Gene Type: protein-coding]	Cd200r2
26464_at	1.31717	9.228174392	9.803817205	6.18E-08	2.24E-05	8.659317354	26464 [Gene Symbol: Vnn3] [Locus Tag: ] [Chromosome: 10] [Map Location: 10 A2-B1|10] [Description: vanin 3] [Gene Type: protein-coding]	Vnn3
58185_at	1.31206	9.171726319	5.393314819	7.33E-05	0.003133051	1.666678913	58185 [Gene Symbol: Rsad2] [Locus Tag: ] [Chromosome: 12] [Map Location: 12|12 A3] [Description: radical S-adenosyl methionine domain containing 2] [Gene Type: protein-coding]	Rsad2
16414_at	1.30851	10.74908435	5.679434042	4.28E-05	0.002181249	2.202756679	16414 [Gene Symbol: Itgb2] [Locus Tag: ] [Chromosome: 10] [Map Location: 10 C1|10 39.72 cM] [Description: integrin beta 2] [Gene Type: protein-coding]	Itgb2
223672_at	1.30282	9.294557504	5.655582632	4.48E-05	0.00224713	2.158484917	223672 [Gene Symbol: Apol9a] [Locus Tag: ] [Chromosome: 15] [Map Location: 15 E1|15] [Description: apolipoprotein L 9a] [Gene Type: protein-coding]	Apol9a
20715_at	1.29318	11.11364703	4.661848554	0.00030285	0.008268967	0.250875288	20715 [Gene Symbol: Serpina3g] [Locus Tag: ] [Chromosome: 12] [Map Location: 12 E|12] [Description: serine (or cysteine) peptidase inhibitor, clade A, member 3G] [Gene Type: protein-coding]	Serpina3g
16197_at	1.29266	8.873858421	6.403784813	1.16E-05	0.000843721	3.509413587	16197 [Gene Symbol: Il7r] [Locus Tag: ] [Chromosome: 15] [Map Location: 15 A1|15 4.16 cM] [Description: interleukin 7 receptor] [Gene Type: protein-coding]	Il7r
12508_at	1.29061	8.671103413	4.934612484	0.000177073	0.005812052	0.785786937	12508 [Gene Symbol: Cd53] [Locus Tag: ] [Chromosome: 3] [Map Location: 3 F2.3|3 46.53 cM] [Description: CD53 antigen] [Gene Type: protein-coding]	Cd53
19074_at	1.28672	6.945619166	5.165574458	0.000113176	0.004184083	1.232465615	19074 [Gene Symbol: Prg2] [Locus Tag: RP23-232L15.2] [Chromosome: 2] [Map Location: 2 D|2 49.45 cM] [Description: proteoglycan 2, bone marrow] [Gene Type: protein-coding]	Prg2
237887_at	1.28569	8.06887913	7.44494081	2.00E-06	0.00024025	5.255152892	237887 [Gene Symbol: Slfn10-ps] [Locus Tag: ] [Chromosome: 11] [Map Location: 11 C|11] [Description: schlafen 10, pseudogene] [Gene Type: pseudo]	Slfn10-ps
12774_at	1.28531	7.642442849	7.243676082	2.77E-06	0.000311931	4.92989096	12774 [Gene Symbol: Ccr5] [Locus Tag: ] [Chromosome: 9] [Map Location: 9 F|9 75.05 cM] [Description: chemokine (C-C motif) receptor 5] [Gene Type: protein-coding]	Ccr5
15959_at	1.27897	12.4885258	4.901280313	0.000188989	0.006120469	0.720829752	15959 [Gene Symbol: Ifit3] [Locus Tag: ] [Chromosome: 19] [Map Location: 19|19 C3] [Description: interferon-induced protein with tetratricopeptide repeats 3] [Gene Type: protein-coding]	Ifit3
242125_at	1.27657	6.694580233	11.05377999	1.25E-08	6.88E-06	10.19139928	242125 [Gene Symbol: Mab21l3] [Locus Tag: ] [Chromosome: 3] [Map Location: 3 F2.2|3] [Description: mab-21-like 3 (C. elegans)] [Gene Type: protein-coding]	Mab21l3
11910_at	1.27619	9.198065345	5.248520753	9.65E-05	0.003775368	1.391354972	11910 [Gene Symbol: Atf3] [Locus Tag: ] [Chromosome: 1] [Map Location: 1 H6|1 96.28 cM] [Description: activating transcription factor 3] [Gene Type: protein-coding]	Atf3
12260_at	1.2727	9.705273916	4.151347192	0.00084387	0.016468539	-0.767256093	12260 [Gene Symbol: C1qb] [Locus Tag: RP23-357K18.2] [Chromosome: 4] [Map Location: 4 D3|4 69.05 cM] [Description: complement component 1, q subcomponent, beta polypeptide] [Gene Type: protein-coding]	C1qb
170834_at	1.26384	6.519966784	6.466754688	1.04E-05	0.000788745	3.619462152	170834 [Gene Symbol: Oosp1] [Locus Tag: ] [Chromosome: 19] [Map Location: 19 A|19] [Description: oocyte secreted protein 1] [Gene Type: protein-coding]	Oosp1
74748_at	1.26344	8.603087499	6.923699317	4.73E-06	0.000459132	4.400788435	74748 [Gene Symbol: Slamf8] [Locus Tag: ] [Chromosome: 1] [Map Location: 1|1 H2] [Description: SLAM family member 8] [Gene Type: protein-coding]	Slamf8
17858_at	1.25646	8.41266264	4.502670011	0.000415774	0.010321114	-0.064521417	17858 [Gene Symbol: Mx2] [Locus Tag: ] [Chromosome: 16] [Map Location: 16 C4|16 57.51 cM] [Description: myxovirus (influenza virus) resistance 2] [Gene Type: protein-coding]	Mx2
219132_at	1.25632	10.74847803	6.671805237	7.26E-06	0.000617463	3.973829147	219132 [Gene Symbol: Phf11d] [Locus Tag: mCG_13856] [Chromosome: 14] [Map Location: 14 C3|14 31.48 cM] [Description: PHD finger protein 11D] [Gene Type: protein-coding]	Phf11d
64406_at	1.25545	9.273133327	5.782022857	3.54E-05	0.001904006	2.392292875	64406 [Gene Symbol: Sp5] [Locus Tag: ] [Chromosome: 2] [Map Location: 2 C2|2 41.49 cM] [Description: trans-acting transcription factor 5] [Gene Type: protein-coding]	Sp5
57781_at	1.25229	7.608457685	10.1731254	3.79E-08	1.60E-05	9.129796535	57781 [Gene Symbol: Cd200r1] [Locus Tag: ] [Chromosome: 16] [Map Location: 16|16] [Description: CD200 receptor 1] [Gene Type: protein-coding]	Cd200r1
17390_at	1.24962	10.04602844	5.004316023	0.000154592	0.005351183	0.921231795	17390 [Gene Symbol: Mmp2] [Locus Tag: ] [Chromosome: 8] [Map Location: 8 C5|8 44.99 cM] [Description: matrix metallopeptidase 2] [Gene Type: protein-coding]	Mmp2
20716_at	1.247	9.597375257	4.690924863	0.000285898	0.007972641	0.308244746	20716 [Gene Symbol: Serpina3n] [Locus Tag: ] [Chromosome: 12] [Map Location: 12|12 F1] [Description: serine (or cysteine) peptidase inhibitor, clade A, member 3N] [Gene Type: protein-coding]	Serpina3n
77125_at	1.24665	12.56748271	6.491056267	9.93E-06	0.000772916	3.661778833	77125 [Gene Symbol: Il33] [Locus Tag: ] [Chromosome: 19] [Map Location: 19|19 C2] [Description: interleukin 33] [Gene Type: protein-coding]	Il33
27356_at	1.24648	7.970732757	6.935457816	4.63E-06	0.000451929	4.420493964	27356 [Gene Symbol: Insl6] [Locus Tag: ] [Chromosome: 19] [Map Location: 19|19 C3] [Description: insulin-like 6] [Gene Type: protein-coding]	Insl6
17341_at	1.24487	8.139373339	5.256088987	9.51E-05	0.003754412	1.405810673	17341 [Gene Symbol: Bhlha15] [Locus Tag: ] [Chromosome: 5] [Map Location: 5|5 G2-G3] [Description: basic helix-loop-helix family, member a15] [Gene Type: protein-coding]	Bhlha15
15951_at	1.24262	9.941294407	3.846686807	0.001570718	0.024757416	-1.381351424	15951 [Gene Symbol: Ifi204] [Locus Tag: ] [Chromosome: 1] [Map Location: 1 H3|1 80.63 cM] [Description: interferon activated gene 204] [Gene Type: protein-coding]	Ifi204
17357_at	1.24022	9.101390784	7.0780059	3.65E-06	0.000378742	4.657790645	17357 [Gene Symbol: Marcksl1] [Locus Tag: RP23-209C6.6] [Chromosome: 4] [Map Location: 4 D2.2|4 63.26 cM] [Description: MARCKS-like 1] [Gene Type: protein-coding]	Marcksl1
12267_at	1.23574	6.958649618	7.572089083	1.63E-06	0.000208175	5.457662047	12267 [Gene Symbol: C3ar1] [Locus Tag: ] [Chromosome: 6] [Map Location: 6|6 F1] [Description: complement component 3a receptor 1] [Gene Type: protein-coding]	C3ar1
245533_at	1.23506	6.043108086	10.18974165	3.71E-08	1.60E-05	9.150602528	245533 [Gene Symbol: Awat1] [Locus Tag: RP23-281K21.6] [Chromosome: X] [Map Location: X C3|X] [Description: acyl-CoA wax alcohol acyltransferase 1] [Gene Type: protein-coding]	Awat1
12661_at	1.23191	7.200367177	3.543798993	0.002925286	0.036814654	-1.992534662	12661 [Gene Symbol: Chl1] [Locus Tag: ] [Chromosome: 6] [Map Location: 6 E1|6] [Description: cell adhesion molecule with homology to L1CAM] [Gene Type: protein-coding]	Chl1
18985_at	1.23031	9.762279121	4.736954271	0.00026103	0.007490848	0.39890106	18985 [Gene Symbol: Pou2af1] [Locus Tag: ] [Chromosome: 9] [Map Location: 9 A5.3|9] [Description: POU domain, class 2, associating factor 1] [Gene Type: protein-coding]	Pou2af1
21785_at	1.22839	11.25537012	4.391308423	0.000519745	0.011875899	-0.286391389	21785 [Gene Symbol: Tff2] [Locus Tag: ] [Chromosome: 17] [Map Location: 17 A3.3|17 15.8 cM] [Description: trefoil factor 2 (spasmolytic protein 1)] [Gene Type: protein-coding]	Tff2
12983_at	1.21461	9.618064859	7.303468483	2.51E-06	0.000293712	5.027125962	12983 [Gene Symbol: Csf2rb] [Locus Tag: ] [Chromosome: 15] [Map Location: 15 E1|15 37.36 cM] [Description: colony stimulating factor 2 receptor, beta, low-affinity (granulocyte-macrophage)] [Gene Type: protein-coding]	Csf2rb
12777_at	1.21434	6.619406874	6.857340024	5.29E-06	0.000493897	4.289203899	12777 [Gene Symbol: Ccr10] [Locus Tag: RP23-281C18.3] [Chromosome: 11] [Map Location: 11 D|11 64.34 cM] [Description: chemokine (C-C motif) receptor 10] [Gene Type: protein-coding]	Ccr10
58223_at	1.21076	7.221361041	7.65670603	1.42E-06	0.000190936	5.591164738	58223 [Gene Symbol: Mmp19] [Locus Tag: ] [Chromosome: 10] [Map Location: 10 D3|10 77.16 cM] [Description: matrix metallopeptidase 19] [Gene Type: protein-coding]	Mmp19
11847_at	1.20208	7.631568243	7.82891775	1.08E-06	0.000157685	5.859765581	11847 [Gene Symbol: Arg2] [Locus Tag: ] [Chromosome: 12] [Map Location: 12 C3|12] [Description: arginase type II] [Gene Type: protein-coding]	Arg2
13032_at	1.20023	10.29788462	11.21160914	1.03E-08	6.41E-06	10.37312499	13032 [Gene Symbol: Ctsc] [Locus Tag: ] [Chromosome: 7] [Map Location: 7|7 D3-E1.1] [Description: cathepsin C] [Gene Type: protein-coding]	Ctsc
18730_at	1.19573	9.930412715	3.566869505	0.002789741	0.035660886	-1.946052226	18730 [Gene Symbol: Pira7] [Locus Tag: ] [Chromosome: 7] [Map Location: 7|7] [Description: paired-Ig-like receptor A7] [Gene Type: protein-coding]	Pira7
212032_at	1.19201	7.943700149	5.063654399	0.000137782	0.004892663	1.036106644	212032 [Gene Symbol: Hk3] [Locus Tag: ] [Chromosome: 13] [Map Location: 13 B1|13] [Description: hexokinase 3] [Gene Type: protein-coding]	Hk3
80752_at	1.19072	7.901886734	4.692266152	0.00028514	0.007960642	0.310889298	80752 [Gene Symbol: Fam20c] [Locus Tag: ] [Chromosome: 5] [Map Location: 5 G2|5] [Description: family with sequence similarity 20, member C] [Gene Type: protein-coding]	Fam20c
12630_at	1.18765	7.259508598	7.874635218	1.01E-06	0.000148578	5.930377326	12630 [Gene Symbol: Cfi] [Locus Tag: ] [Chromosome: 3] [Map Location: 3 G3|3 59.21 cM] [Description: complement component factor i] [Gene Type: protein-coding]	Cfi
57355_at	1.18742	13.14838345	6.111595688	1.94E-05	0.001256215	2.991286905	57355 [Gene Symbol: BC051019] [Locus Tag: ] [Chromosome: 7] [Map Location: 7 E3|7] [Description: cDNA sequence BC051019] [Gene Type: protein-coding]	BC051019
12010_at	1.18418	15.94121839	4.314250551	0.000606951	0.013209883	-0.440432821	12010 [Gene Symbol: B2m] [Locus Tag: RP23-34E24.5] [Chromosome: 2] [Map Location: 2 F1-F3|2 60.55 cM] [Description: beta-2 microglobulin] [Gene Type: protein-coding]	B2m
20893_at	1.18388	9.556996098	8.610045264	3.31E-07	6.96E-05	7.027124791	20893 [Gene Symbol: Bhlhe40] [Locus Tag: ] [Chromosome: 6] [Map Location: 6|6 E-F1] [Description: basic helix-loop-helix family, member e40] [Gene Type: protein-coding]	Bhlhe40
218454_at	1.18366	7.123593344	8.802342807	2.50E-07	5.78E-05	7.302078749	218454 [Gene Symbol: Lhfpl2] [Locus Tag: ] [Chromosome: 13] [Map Location: 13 D1|13] [Description: lipoma HMGIC fusion partner-like 2] [Gene Type: protein-coding]	Lhfpl2
56857_at	1.18298	7.026484136	6.815356606	5.68E-06	0.000516492	4.218277733	56857 [Gene Symbol: Slc37a2] [Locus Tag: ] [Chromosome: 9] [Map Location: 9|9 B] [Description: solute carrier family 37 (glycerol-3-phosphate transporter), member 2] [Gene Type: protein-coding]	Slc37a2
65221_at	1.18262	9.193986951	6.337581332	1.30E-05	0.000925938	3.393095059	65221 [Gene Symbol: Slc15a3] [Locus Tag: ] [Chromosome: 19] [Map Location: 19|19 B] [Description: solute carrier family 15, member 3] [Gene Type: protein-coding]	Slc15a3
20259_at	1.17566	7.038446703	7.303401865	2.52E-06	0.000293712	5.027017913	20259 [Gene Symbol: Scin] [Locus Tag: ] [Chromosome: 12] [Map Location: 12 B1|12] [Description: scinderin] [Gene Type: protein-coding]	Scin
12517_at	1.17438	9.353660395	4.708902498	0.000275907	0.00777226	0.343676248	12517 [Gene Symbol: Cd72] [Locus Tag: RP23-195K8.4] [Chromosome: 4] [Map Location: 4 B1|4 23.04 cM] [Description: CD72 antigen] [Gene Type: protein-coding]	Cd72
327957_at	1.17311	9.327401493	8.608264298	3.32E-07	6.96E-05	7.024555871	327957 [Gene Symbol: Scimp] [Locus Tag: RP23-326P7.14-001] [Chromosome: 11] [Map Location: 11 B3|11] [Description: SLP adaptor and CSK interacting membrane protein] [Gene Type: protein-coding]	Scimp
246316_at	1.17311	8.31190308	7.699115221	1.33E-06	0.00018193	5.657696043	246316 [Gene Symbol: Lgi2] [Locus Tag: ] [Chromosome: 5] [Map Location: 5 C1|5] [Description: leucine-rich repeat LGI family, member 2] [Gene Type: protein-coding]	Lgi2
14343_at	1.16894	6.846773477	5.990624629	2.42E-05	0.001443925	2.773198955	14343 [Gene Symbol: Fut1] [Locus Tag: ] [Chromosome: 7] [Map Location: 7 B4|7 29.39 cM] [Description: fucosyltransferase 1] [Gene Type: protein-coding]	Fut1
14963_at	1.16843	12.33763569	4.649083514	0.000310615	0.008373498	0.225664429	14963 [Gene Symbol: H2-Bl] [Locus Tag: ] [Chromosome: 17] [Map Location: 17 B1|17 18.89 cM] [Description: histocompatibility 2, blastocyst] [Gene Type: protein-coding]	H2-Bl
16411_at	1.16708	11.85223628	7.926143133	9.31E-07	0.000141491	6.009585666	16411 [Gene Symbol: Itgax] [Locus Tag: ] [Chromosome: 7] [Map Location: 7 F3|7] [Description: integrin alpha X] [Gene Type: protein-coding]	Itgax
11542_at	1.16495	7.622059238	8.693355645	2.93E-07	6.57E-05	7.146832686	11542 [Gene Symbol: Adora3] [Locus Tag: ] [Chromosome: 3] [Map Location: 3 F2.2|3 46.45 cM] [Description: adenosine A3 receptor] [Gene Type: protein-coding]	Adora3
11720_at	1.16434	8.019476566	6.467669252	1.03E-05	0.000788745	3.621056246	11720 [Gene Symbol: Mat1a] [Locus Tag: ] [Chromosome: 14] [Map Location: 14|14 C1] [Description: methionine adenosyltransferase I, alpha] [Gene Type: protein-coding]	Mat1a
14038_at	1.15804	7.072971345	3.811503913	0.001688109	0.025963542	-1.452387343	14038 [Gene Symbol: Wfdc18] [Locus Tag: RP23-430I21.2] [Chromosome: 11] [Map Location: 11 C|11] [Description: WAP four-disulfide core domain 18] [Gene Type: protein-coding]	Wfdc18
18442_at	1.15441	9.644062513	6.556402386	8.86E-06	0.000708809	3.77514195	18442 [Gene Symbol: P2ry2] [Locus Tag: ] [Chromosome: 7] [Map Location: 7|7 F1] [Description: purinergic receptor P2Y, G-protein coupled 2] [Gene Type: protein-coding]	P2ry2
80976_at	1.14683	6.691212957	9.441608711	1.01E-07	3.15E-05	8.182514883	80976 [Gene Symbol: Syt13] [Locus Tag: RP23-125F10.3] [Chromosome: 2] [Map Location: 2 E1|2] [Description: synaptotagmin XIII] [Gene Type: protein-coding]	Syt13
67758_at	1.14324	6.384670883	5.457359599	6.49E-05	0.002887615	1.787609125	67758 [Gene Symbol: Aadac] [Locus Tag: ] [Chromosome: 3] [Map Location: 3 D|3] [Description: arylacetamide deacetylase (esterase)] [Gene Type: protein-coding]	Aadac
13057_at	1.1396	12.95336474	7.595872039	1.57E-06	0.000203622	5.495287114	13057 [Gene Symbol: Cyba] [Locus Tag: ] [Chromosome: 8] [Map Location: 8 E1|8] [Description: cytochrome b-245, alpha polypeptide] [Gene Type: protein-coding]	Cyba
75697_at	1.13883	10.36519331	8.914939481	2.12E-07	5.26E-05	7.460866574	75697 [Gene Symbol: C2cd4b] [Locus Tag: ] [Chromosome: 9] [Map Location: 9|9 D] [Description: C2 calcium-dependent domain containing 4B] [Gene Type: protein-coding]	C2cd4b
226245_at	1.13751	6.894374583	4.953277406	0.000170741	0.005660844	0.822108261	226245 [Gene Symbol: Plekhs1] [Locus Tag: ] [Chromosome: 19] [Map Location: 19 D2|19] [Description: pleckstrin homology domain containing, family S member 1] [Gene Type: protein-coding]	Plekhs1
20209_at	1.13307	6.21981029	10.32393503	3.12E-08	1.48E-05	9.317510195	20209 [Gene Symbol: Saa2] [Locus Tag: ] [Chromosome: 7] [Map Location: 7 B4|7 30.56 cM] [Description: serum amyloid A 2] [Gene Type: protein-coding]	Saa2
11501_at	1.12931	11.53605598	7.217991939	2.89E-06	0.000320938	4.887965578	11501 [Gene Symbol: Adam8] [Locus Tag: ] [Chromosome: 7] [Map Location: 7|7 F3-F5] [Description: a disintegrin and metallopeptidase domain 8] [Gene Type: protein-coding]	Adam8
353187_at	1.12896	9.555147883	3.814525388	0.001677688	0.025872617	-1.446286613	353187 [Gene Symbol: Nr1d2] [Locus Tag: ] [Chromosome: 14] [Map Location: 14 A2|14] [Description: nuclear receptor subfamily 1, group D, member 2] [Gene Type: protein-coding]	Nr1d2
170677_at	1.12572	6.436122028	5.484367452	6.17E-05	0.002797719	1.838446319	170677 [Gene Symbol: Cdhr1] [Locus Tag: ] [Chromosome: 14] [Map Location: 14 B|14] [Description: cadherin-related family member 1] [Gene Type: protein-coding]	Cdhr1
12262_at	1.12404	11.16999293	6.035570608	2.23E-05	0.001378446	2.854470399	12262 [Gene Symbol: C1qc] [Locus Tag: RP23-357K18.1] [Chromosome: 4] [Map Location: 4 D3|4 69.05 cM] [Description: complement component 1, q subcomponent, C chain] [Gene Type: protein-coding]	C1qc
217847_at	1.12193	7.07183599	8.508118518	3.85E-07	7.61E-05	6.879434192	217847 [Gene Symbol: Serpina10] [Locus Tag: ] [Chromosome: 12] [Map Location: 12 E|12] [Description: serine (or cysteine) peptidase inhibitor, clade A (alpha-1 antiproteinase, antitrypsin), member 10] [Gene Type: protein-coding]	Serpina10
58205_at	1.12157	6.87266367	8.992486336	1.90E-07	4.86E-05	7.569289292	58205 [Gene Symbol: Pdcd1lg2] [Locus Tag: ] [Chromosome: 19] [Map Location: 19|19 C2-C3] [Description: programmed cell death 1 ligand 2] [Gene Type: protein-coding]	Pdcd1lg2
68279_at	1.12095	8.098551673	7.631605322	1.48E-06	0.000195051	5.551667828	68279 [Gene Symbol: Mcoln2] [Locus Tag: ] [Chromosome: 3] [Map Location: 3 H2|3] [Description: mucolipin 2] [Gene Type: protein-coding]	Mcoln2
546213_at	1.11789	6.410576647	6.272637748	1.46E-05	0.000986725	3.27837528	546213 [Gene Symbol: Igkv4-53] [Locus Tag: ] [Chromosome: 6] [Map Location: 6 C1|6] [Description: immunoglobulin kappa variable 4-53] [Gene Type: other]	Igkv4-53
65972_at	1.11699	11.76065985	6.746558966	6.38E-06	0.000561867	4.101498389	65972 [Gene Symbol: Ifi30] [Locus Tag: ] [Chromosome: 8] [Map Location: 8 B3.3|8] [Description: interferon gamma inducible protein 30] [Gene Type: protein-coding]	Ifi30
56743_at	1.11626	8.3471876	7.277128314	2.63E-06	0.000298363	4.984354504	56743 [Gene Symbol: Lat2] [Locus Tag: ] [Chromosome: 5] [Map Location: 5 G2|5] [Description: linker for activation of T cells family, member 2] [Gene Type: protein-coding]	Lat2
219131_at	1.1136	10.86170071	5.255656593	9.52E-05	0.003754412	1.40498497	219131 [Gene Symbol: Phf11a] [Locus Tag: ] [Chromosome: 14] [Map Location: 14 C3|14] [Description: PHD finger protein 11A] [Gene Type: protein-coding]	Phf11a
24110_at	1.11211	11.07006845	6.434910206	1.10E-05	0.000816068	3.563881307	24110 [Gene Symbol: Usp18] [Locus Tag: ] [Chromosome: 6] [Map Location: 6 F|6 57.17 cM] [Description: ubiquitin specific peptidase 18] [Gene Type: protein-coding]	Usp18
64138_at	1.11097	13.49315272	9.025405423	1.81E-07	4.73E-05	7.61508601	64138 [Gene Symbol: Ctsz] [Locus Tag: RP23-59M10.3] [Chromosome: 2] [Map Location: 2 H4|2 97.94 cM] [Description: cathepsin Z] [Gene Type: protein-coding]	Ctsz
20295_at	1.11032	10.26176423	4.03568068	0.001067633	0.019237194	-1.000079306	20295 [Gene Symbol: Ccl17] [Locus Tag: ] [Chromosome: 8] [Map Location: 8 C5|8 46.85 cM] [Description: chemokine (C-C motif) ligand 17] [Gene Type: protein-coding]	Ccl17
80861_at	1.10425	9.025204635	6.801580019	5.81E-06	0.000524815	4.194947978	80861 [Gene Symbol: Dhx58] [Locus Tag: RP23-390D17.5] [Chromosome: 11] [Map Location: 11 D|11 63.52 cM] [Description: DEXH (Asp-Glu-X-His) box polypeptide 58] [Gene Type: protein-coding]	Dhx58
23921_at	1.10417	8.15479939	8.298513802	5.26E-07	9.40E-05	6.571405264	23921 [Gene Symbol: Sh2b2] [Locus Tag: ] [Chromosome: 5] [Map Location: 5|5 G1] [Description: SH2B adaptor protein 2] [Gene Type: protein-coding]	Sh2b2
64381_at	1.1031	8.589706443	4.219857939	0.000734466	0.015065285	-0.629631422	64381 [Gene Symbol: Ms4a8a] [Locus Tag: ] [Chromosome: 19] [Map Location: 19 A|19] [Description: membrane-spanning 4-domains, subfamily A, member 8A] [Gene Type: protein-coding]	Ms4a8a
217154_at	1.09933	7.125451835	8.068174274	7.48E-07	0.000119492	6.226106466	217154 [Gene Symbol: Stac2] [Locus Tag: RP23-309H19.7] [Chromosome: 11] [Map Location: 11 D|11] [Description: SH3 and cysteine rich domain 2] [Gene Type: protein-coding]	Stac2
107321_at	1.09052	9.387546966	7.093998794	3.55E-06	0.000371971	4.684230291	107321 [Gene Symbol: Lpxn] [Locus Tag: ] [Chromosome: 19] [Map Location: 19 A|19] [Description: leupaxin] [Gene Type: protein-coding]	Lpxn
66058_at	1.08913	12.06469588	5.214696525	0.000102986	0.003945482	1.326663194	66058 [Gene Symbol: Tmem176a] [Locus Tag: ] [Chromosome: 6] [Map Location: 6 B2.3|6] [Description: transmembrane protein 176A] [Gene Type: protein-coding]	Tmem176a
15019_at	1.08511	11.82696009	5.560167323	5.35E-05	0.002528914	1.980613875	15019 [Gene Symbol: H2-Q8] [Locus Tag: ] [Chromosome: 17] [Map Location: 17 B1|17] [Description: histocompatibility 2, Q region locus 8] [Gene Type: protein-coding]	H2-Q8
209387_at	1.08456	9.161760341	8.213454483	5.99E-07	0.00010316	6.444729775	209387 [Gene Symbol: Trim30d] [Locus Tag: ] [Chromosome: 7] [Map Location: 7 E3|7] [Description: tripartite motif-containing 30D] [Gene Type: protein-coding]	Trim30d
16184_at	1.08304	7.403690985	7.161392581	3.18E-06	0.000344503	4.795240999	16184 [Gene Symbol: Il2ra] [Locus Tag: ] [Chromosome: 2] [Map Location: 2 A2-A3|2 8.91 cM] [Description: interleukin 2 receptor, alpha chain] [Gene Type: protein-coding]	Il2ra
104183_at	1.08302	8.678559726	3.396367984	0.00396158	0.044642408	-2.288981733	104183 [Gene Symbol: Chi3l4] [Locus Tag: ] [Chromosome: 3] [Map Location: 3 F2.2|3] [Description: chitinase 3-like 4] [Gene Type: protein-coding]	Chi3l4
667277_at	1.08279	8.664352416	4.020729363	0.001100662	0.019657345	-1.030210387	667277 [Gene Symbol: C1rb] [Locus Tag: ] [Chromosome: 6] [Map Location: 6 F2|6] [Description: complement component 1, r subcomponent B] [Gene Type: protein-coding]	C1rb
60361_at	1.08214	9.205564148	3.436538544	0.003647413	0.042583453	-2.208328187	60361 [Gene Symbol: Ms4a4b] [Locus Tag: ] [Chromosome: 19] [Map Location: 19 A|19] [Description: membrane-spanning 4-domains, subfamily A, member 4B] [Gene Type: protein-coding]	Ms4a4b
16859_at	1.0819	9.914065989	3.509631583	0.003138254	0.038575427	-2.061335376	16859 [Gene Symbol: Lgals9] [Locus Tag: RP23-12I13.3] [Chromosome: 11] [Map Location: 11 B5|11] [Description: lectin, galactose binding, soluble 9] [Gene Type: protein-coding]	Lgals9
15000_at	1.07999	7.468799171	3.436668656	0.003646437	0.042583453	-2.208066789	15000 [Gene Symbol: H2-DMb2] [Locus Tag: ] [Chromosome: 17] [Map Location: 17 B1|17 17.98 cM] [Description: histocompatibility 2, class II, locus Mb2] [Gene Type: protein-coding]	H2-DMb2
17085_at	1.07908	7.444185568	6.422445145	1.12E-05	0.000826502	3.542084979	17085 [Gene Symbol: Ly9] [Locus Tag: ] [Chromosome: 1] [Map Location: 1 H3|1 79.54 cM] [Description: lymphocyte antigen 9] [Gene Type: protein-coding]	Ly9
74096_at	1.07315	11.10804688	6.351021029	1.27E-05	0.000912249	3.416759652	74096 [Gene Symbol: Hvcn1] [Locus Tag: ] [Chromosome: 5] [Map Location: 5 F|5] [Description: hydrogen voltage-gated channel 1] [Gene Type: protein-coding]	Hvcn1
16068_at	1.07278	8.895437718	5.699189297	4.13E-05	0.002117494	2.23936692	16068 [Gene Symbol: Il18bp] [Locus Tag: ] [Chromosome: 7] [Map Location: 7|7 F1] [Description: interleukin 18 binding protein] [Gene Type: protein-coding]	Il18bp
100044874_at	1.07088	11.60302335	6.598720395	8.23E-06	0.000673625	3.848224878	-	-
624696_at	1.06885	12.22991087	4.178008219	0.000799447	0.015856953	-0.713671661	624696 [Gene Symbol: Gm6522] [Locus Tag: ] [Chromosome: 3] [Map Location: 3 F2.3|3] [Description: chitinase 3-like 3 pseudogene] [Gene Type: pseudo]	Gm6522
17060_at	1.06781	11.69999729	4.581584919	0.000355209	0.009227468	0.092112713	17060 [Gene Symbol: Blnk] [Locus Tag: ] [Chromosome: 19] [Map Location: 19 C3|19 34.26 cM] [Description: B cell linker] [Gene Type: protein-coding]	Blnk
12332_at	1.06682	13.25237787	8.300233021	5.25E-07	9.40E-05	6.573955603	12332 [Gene Symbol: Capg] [Locus Tag: ] [Chromosome: 6] [Map Location: 6|6 C3] [Description: capping protein (actin filament), gelsolin-like] [Gene Type: protein-coding]	Capg
14068_at	1.06627	9.190750738	7.276437502	2.63E-06	0.000298363	4.983231418	14068 [Gene Symbol: F7] [Locus Tag: ] [Chromosome: 8] [Map Location: 8 A1.1|8 5.73 cM] [Description: coagulation factor VII] [Gene Type: protein-coding]	F7
666926_at	1.06521	7.689581045	3.223878395	0.005647019	0.056472694	-2.633904842	666926 [Gene Symbol: Gm8369] [Locus Tag: ] [Chromosome: 19] [Map Location: 19 A|19] [Description: predicted gene 8369] [Gene Type: protein-coding]	Gm8369
54167_at	1.06491	6.881890312	7.350524536	2.33E-06	0.000278663	5.103288805	54167 [Gene Symbol: Icos] [Locus Tag: CH29-120A16.4] [Chromosome: 1] [Map Location: 1 C2|1 30.6 cM] [Description: inducible T cell co-stimulator] [Gene Type: protein-coding]	Icos
630499_at	1.0626	14.88423133	5.409991555	7.10E-05	0.003090059	1.698219053	630499 [Gene Symbol: H2-K2] [Locus Tag: ] [Chromosome: 17] [Map Location: 17 B1|17 17.98 cM] [Description: histocompatibility 2, K region locus 2] [Gene Type: pseudo]	H2-K2
21928_at	1.05983	10.39035389	7.62836161	1.49E-06	0.000195051	5.546557257	21928 [Gene Symbol: Tnfaip2] [Locus Tag: ] [Chromosome: 12] [Map Location: 12 F1|12 60.99 cM] [Description: tumor necrosis factor, alpha-induced protein 2] [Gene Type: protein-coding]	Tnfaip2
15018_at	1.05913	15.02167975	4.399098399	0.000511674	0.011757844	-0.270841424	15018 [Gene Symbol: H2-Q7] [Locus Tag: ] [Chromosome: 17] [Map Location: 17 B1|17 18.67 cM] [Description: histocompatibility 2, Q region locus 7] [Gene Type: protein-coding]	H2-Q7
14086_at	1.05905	7.792232677	11.53520158	6.99E-09	4.99E-06	10.73799718	14086 [Gene Symbol: Fscn1] [Locus Tag: ] [Chromosome: 5] [Map Location: 5 G2|5 81.84 cM] [Description: fascin homolog 1, actin bundling protein (Strongylocentrotus purpuratus)] [Gene Type: protein-coding]	Fscn1
14960_at	1.05837	12.67712312	3.676291493	0.002227881	0.031051517	-1.725363836	14960 [Gene Symbol: H2-Aa] [Locus Tag: ] [Chromosome: 17] [Map Location: 17 B1|17 17.98 cM] [Description: histocompatibility 2, class II antigen A, alpha] [Gene Type: protein-coding]	H2-Aa
170812_at	1.05609	8.402803426	3.746726948	0.001927925	0.028186667	-1.583179768	170812 [Gene Symbol: Ahsp] [Locus Tag: ] [Chromosome: ] [Map Location: ] [Description: alpha hemoglobin stabilizing protein] [Gene Type: protein-coding]	Ahsp
236220_at	1.05572	7.116504515	3.887100898	0.001446015	0.023474094	-1.29976594	-	-
73690_at	1.05451	9.810261824	8.337654882	4.96E-07	9.13E-05	6.629370138	73690 [Gene Symbol: Glipr1] [Locus Tag: ] [Chromosome: 10] [Map Location: 10|10 D1] [Description: GLI pathogenesis-related 1 (glioma)] [Gene Type: protein-coding]	Glipr1
24047_at	1.05309	8.33800967	5.774173741	3.59E-05	0.001923246	2.377842351	24047 [Gene Symbol: Ccl19] [Locus Tag: RP23-411B7.1] [Chromosome: 4] [Map Location: 4 A5|4] [Description: chemokine (C-C motif) ligand 19] [Gene Type: protein-coding]	Ccl19
14411_at	1.04624	6.790849074	5.235922839	9.89E-05	0.003830506	1.367276722	14411 [Gene Symbol: Slc6a12] [Locus Tag: ] [Chromosome: 6] [Map Location: 6 F1|6] [Description: solute carrier family 6 (neurotransmitter transporter, betaine/GABA), member 12] [Gene Type: protein-coding]	Slc6a12
59126_at	1.04413	9.691562627	11.36839642	8.52E-09	5.59E-06	10.55119341	59126 [Gene Symbol: Nek6] [Locus Tag: RP23-42H18.3] [Chromosome: 2] [Map Location: 2 B|2 24.41 cM] [Description: NIMA (never in mitosis gene a)-related expressed kinase 6] [Gene Type: protein-coding]	Nek6
17105_at	1.04293	15.29904641	4.407061982	0.000503555	0.011670658	-0.254949357	17105 [Gene Symbol: Lyz2] [Locus Tag: ] [Chromosome: 10] [Map Location: 10 D2|10 65.34 cM] [Description: lysozyme 2] [Gene Type: protein-coding]	Lyz2
628919_at	1.03949	9.152900951	5.307269936	8.63E-05	0.003510375	1.503382739	628919 [Gene Symbol: Gm6934] [Locus Tag: ] [Chromosome: 17] [Map Location: 17 C|17] [Description: predicted gene 6934] [Gene Type: protein-coding]	Gm6934
70870_at	1.03788	7.405553268	4.741605567	0.000258644	0.007443356	0.408050621	70870 [Gene Symbol: 4921516I12Rik] [Locus Tag: ] [Chromosome: 12] [Map Location: 12|12] [Description: RIKEN cDNA 4921516I12 gene] [Gene Type: protein-coding]	4921516I12Rik
11629_at	1.03582	11.17183324	5.648702867	4.54E-05	0.002265524	2.145700746	11629 [Gene Symbol: Aif1] [Locus Tag: ] [Chromosome: 17] [Map Location: 17 B1|17 18.59 cM] [Description: allograft inflammatory factor 1] [Gene Type: protein-coding]	Aif1
15016_at	1.0335	14.93052686	4.960826053	0.000168247	0.00562886	0.836786856	15016 [Gene Symbol: H2-Q5] [Locus Tag: ] [Chromosome: 17] [Map Location: 17 B1|17 19.17 cM] [Description: histocompatibility 2, Q region locus 5] [Gene Type: pseudo]	H2-Q5
13058_at	1.03243	8.760738067	5.704779984	4.09E-05	0.002110299	2.249717885	13058 [Gene Symbol: Cybb] [Locus Tag: RP23-243O4.1] [Chromosome: X] [Map Location: X A1.1|X] [Description: cytochrome b-245, beta polypeptide] [Gene Type: protein-coding]	Cybb
12524_at	1.02988	9.054854559	6.779715771	6.03E-06	0.000540723	4.157865686	12524 [Gene Symbol: Cd86] [Locus Tag: ] [Chromosome: 16] [Map Location: 16 B5|16 25.72 cM] [Description: CD86 antigen] [Gene Type: protein-coding]	Cd86
17910_at	1.02784	7.279292814	7.994520557	8.38E-07	0.000131275	6.114170164	17910 [Gene Symbol: Myo15] [Locus Tag: RP23-135F6.4] [Chromosome: 11] [Map Location: 11 B2|11 37.81 cM] [Description: myosin XV] [Gene Type: protein-coding]	Myo15
16149_at	1.0225	14.94089549	4.60261917	0.000340648	0.008983725	0.133773809	16149 [Gene Symbol: Cd74] [Locus Tag: ] [Chromosome: 18] [Map Location: 18 E1|18 34.41 cM] [Description: CD74 antigen (invariant polypeptide of major histocompatibility complex, class II antigen-associated)] [Gene Type: protein-coding]	Cd74
105892_at	1.01562	11.78935298	4.33530293	0.000581738	0.012833627	-0.398309433	105892 [Gene Symbol: 9030619P08Rik] [Locus Tag: ] [Chromosome: 15] [Map Location: 15 D3|15] [Description: RIKEN cDNA 9030619P08 gene] [Gene Type: protein-coding]	9030619P08Rik
320207_at	1.01081	8.592808797	6.083372028	2.05E-05	0.001305752	2.940590874	320207 [Gene Symbol: Pik3r5] [Locus Tag: RP23-432M23.2] [Chromosome: 11] [Map Location: 11 B3|11] [Description: phosphoinositide-3-kinase, regulatory subunit 5, p101] [Gene Type: protein-coding]	Pik3r5
21950_at	1.00496	8.375532022	5.732904101	3.88E-05	0.00203521	2.301724042	21950 [Gene Symbol: Tnfsf9] [Locus Tag: ] [Chromosome: 17] [Map Location: 17 D|17] [Description: tumor necrosis factor (ligand) superfamily, member 9] [Gene Type: protein-coding]	Tnfsf9
236451_at	1.00471	10.49924555	4.791573629	0.000234382	0.007007898	0.506208878	236451 [Gene Symbol: Phf11b] [Locus Tag: mCG_13862] [Chromosome: 14] [Map Location: 14 C3|14] [Description: PHD finger protein 11B] [Gene Type: protein-coding]	Phf11b
14663_at	1.00369	6.411259596	3.985232889	0.001183296	0.020706822	-1.101772581	14663 [Gene Symbol: Glycam1] [Locus Tag: ] [Chromosome: 15] [Map Location: 15 F3|15 59.03 cM] [Description: glycosylation dependent cell adhesion molecule 1] [Gene Type: protein-coding]	Glycam1
16426_at	1.00262	7.07686991	6.437526901	1.09E-05	0.000814833	3.568453985	16426 [Gene Symbol: Itih3] [Locus Tag: ] [Chromosome: 14] [Map Location: 14|14 A2-C1] [Description: inter-alpha trypsin inhibitor, heavy chain 3] [Gene Type: protein-coding]	Itih3
80291_at	1.00145	10.03140011	7.458492031	1.95E-06	0.000239794	5.276845164	80291 [Gene Symbol: Rilpl2] [Locus Tag: ] [Chromosome: 5] [Map Location: 5 F|5] [Description: Rab interacting lysosomal protein-like 2] [Gene Type: protein-coding]	Rilpl2
13014_at	1.00033	12.63286385	9.004632781	1.87E-07	4.83E-05	7.586203177	13014 [Gene Symbol: Cstb] [Locus Tag: ] [Chromosome: 10] [Map Location: 10 C1|10 39.72 cM] [Description: cystatin B] [Gene Type: protein-coding]	Cstb
18729_at	0.999554	7.721445912	4.229451966	0.000720344	0.014873144	-0.610378157	18729 [Gene Symbol: Pira6] [Locus Tag: ] [Chromosome: 7] [Map Location: 7 A1|7] [Description: paired-Ig-like receptor A6] [Gene Type: protein-coding]	Pira6
50934_at	0.998751	7.469632781	7.697685479	1.33E-06	0.00018193	5.655457183	50934 [Gene Symbol: Slc7a8] [Locus Tag: ] [Chromosome: 14] [Map Location: 14 C3|14] [Description: solute carrier family 7 (cationic amino acid transporter, y+ system), member 8] [Gene Type: protein-coding]	Slc7a8
17386_at	0.998314	6.435849539	7.025695913	3.98E-06	0.000401293	4.57105295	17386 [Gene Symbol: Mmp13] [Locus Tag: ] [Chromosome: 9] [Map Location: 9|9 A1-A2] [Description: matrix metallopeptidase 13] [Gene Type: protein-coding]	Mmp13
22324_at	0.998074	10.09338119	5.518708416	5.78E-05	0.002683844	1.90294886	22324 [Gene Symbol: Vav1] [Locus Tag: ] [Chromosome: 17] [Map Location: 17 D|17 29.76 cM] [Description: vav 1 oncogene] [Gene Type: protein-coding]	Vav1
226421_at	0.996311	9.841413657	6.281391351	1.44E-05	0.000977012	3.293873556	226421 [Gene Symbol: 5430435G22Rik] [Locus Tag: ] [Chromosome: 1] [Map Location: 1 E4|1] [Description: RIKEN cDNA 5430435G22 gene] [Gene Type: protein-coding]	5430435G22Rik
75345_at	0.99616	7.367068682	7.765152227	1.20E-06	0.000169349	5.760792794	75345 [Gene Symbol: Slamf7] [Locus Tag: ] [Chromosome: 1] [Map Location: 1|1 H2] [Description: SLAM family member 7] [Gene Type: protein-coding]	Slamf7
14964_at	0.995201	15.49419944	4.198467452	0.000766978	0.015448048	-0.672575372	14964 [Gene Symbol: H2-D1] [Locus Tag: ] [Chromosome: 17] [Map Location: 17 B1|17 18.61 cM] [Description: histocompatibility 2, D region locus 1] [Gene Type: protein-coding]	H2-D1
171285_at	0.993964	8.463670558	6.858911068	5.27E-06	0.000493897	4.291853027	171285 [Gene Symbol: Havcr2] [Locus Tag: RP23-248K2.7] [Chromosome: 11] [Map Location: 11 B1.1|11] [Description: hepatitis A virus cellular receptor 2] [Gene Type: protein-coding]	Havcr2
15013_at	0.991168	14.05048597	4.0836053	0.000968391	0.018037762	-0.903549071	15013 [Gene Symbol: H2-Q2] [Locus Tag: ] [Chromosome: 17] [Map Location: 17 B1|17 18.64 cM] [Description: histocompatibility 2, Q region locus 2] [Gene Type: protein-coding]	H2-Q2
16997_at	0.985269	13.24081975	7.877498088	1.00E-06	0.000148578	5.934789454	16997 [Gene Symbol: Ltbp2] [Locus Tag: ] [Chromosome: 12] [Map Location: 12|12 D] [Description: latent transforming growth factor beta binding protein 2] [Gene Type: protein-coding]	Ltbp2
12684_at	0.98207	7.867416999	8.394694646	4.56E-07	8.71E-05	6.713475067	12684 [Gene Symbol: Cideb] [Locus Tag: ] [Chromosome: 14] [Map Location: 14|14 C1] [Description: cell death-inducing DNA fragmentation factor, alpha subunit-like effector B] [Gene Type: protein-coding]	Cideb
21426_at	0.981886	7.096465655	6.954282971	4.49E-06	0.00044317	4.452000439	21426 [Gene Symbol: Tfec] [Locus Tag: ] [Chromosome: 6] [Map Location: 6|6 E4-G] [Description: transcription factor EC] [Gene Type: protein-coding]	Tfec
224754_at	0.98093	9.400500039	3.918467047	0.001356171	0.022561676	-1.236460648	224754 [Gene Symbol: H2-M11] [Locus Tag: ] [Chromosome: 17] [Map Location: 17 B1|17] [Description: histocompatibility 2, M region locus 11] [Gene Type: protein-coding]	H2-M11
11541_at	0.980062	9.280797471	6.955646633	4.48E-06	0.00044317	4.454280717	11541 [Gene Symbol: Adora2b] [Locus Tag: RP23-330N10.1] [Chromosome: 11] [Map Location: 11 B2|11] [Description: adenosine A2b receptor] [Gene Type: protein-coding]	Adora2b
20537_at	0.979535	6.308784947	8.832943556	2.39E-07	5.63E-05	7.345393198	20537 [Gene Symbol: Slc5a1] [Locus Tag: ] [Chromosome: 5] [Map Location: 5 B1|5] [Description: solute carrier family 5 (sodium/glucose cotransporter), member 1] [Gene Type: protein-coding]	Slc5a1
64540_at	0.978483	10.90110797	3.504246097	0.003173211	0.03886743	-2.072175058	64540 [Gene Symbol: Tspan4] [Locus Tag: ] [Chromosome: 7] [Map Location: 7 F5|7] [Description: tetraspanin 4] [Gene Type: protein-coding]	Tspan4
625285_at	0.977235	11.53918954	3.571525752	0.002763157	0.035416533	-1.936668437	625285 [Gene Symbol: H2-Q3] [Locus Tag: ] [Chromosome: 17] [Map Location: 17 B1|17 18.64 cM] [Description: histocompatibility 2, Q region locus 3] [Gene Type: pseudo]	H2-Q3
100038909_at	0.976851	10.03570104	2.963605117	0.00961838	0.079292802	-3.148173733	100038909 [Gene Symbol: Gm14548] [Locus Tag: ] [Chromosome: 7] [Map Location: 7 A1|7] [Description: predicted gene 14548] [Gene Type: protein-coding]	Gm14548
21929_at	0.975104	10.58808099	10.35583806	2.99E-08	1.45E-05	9.356898785	21929 [Gene Symbol: Tnfaip3] [Locus Tag: ] [Chromosome: 10] [Map Location: 10 A3|10 8.08 cM] [Description: tumor necrosis factor, alpha-induced protein 3] [Gene Type: protein-coding]	Tnfaip3
23912_at	0.973622	9.878183168	4.467798854	0.000445816	0.010810233	-0.133895758	23912 [Gene Symbol: Rhof] [Locus Tag: ] [Chromosome: 5] [Map Location: 5 F|5 62.77 cM] [Description: ras homolog gene family, member f] [Gene Type: protein-coding]	Rhof
26570_at	0.973441	6.331476306	6.404281949	1.16E-05	0.000843721	3.51028465	26570 [Gene Symbol: Slc7a11] [Locus Tag: ] [Chromosome: 3] [Map Location: 3 D|3 21.72 cM] [Description: solute carrier family 7 (cationic amino acid transporter, y+ system), member 11] [Gene Type: protein-coding]	Slc7a11
12236_at	0.973401	7.130144316	5.187848981	0.000108432	0.004076956	1.275215802	12236 [Gene Symbol: Bub1b] [Locus Tag: RP23-204G5.1] [Chromosome: 2] [Map Location: 2 E5|2] [Description: budding uninhibited by benzimidazoles 1 homolog, beta (S. cerevisiae)] [Gene Type: protein-coding]	Bub1b
12487_at	0.972591	8.068259962	3.720116377	0.002036145	0.029281192	-1.636903844	12487 [Gene Symbol: Cd28] [Locus Tag: CH29-189K17.3] [Chromosome: 1] [Map Location: 1 C1-C3|1 30.52 cM] [Description: CD28 antigen] [Gene Type: protein-coding]	Cd28
54156_at	0.967532	8.608591159	4.254991795	0.000684083	0.014423343	-0.559149589	54156 [Gene Symbol: Egfl6] [Locus Tag: RP23-408K4.7] [Chromosome: X] [Map Location: X F5|X 77.66 cM] [Description: EGF-like-domain, multiple 6] [Gene Type: protein-coding]	Egfl6
12266_at	0.966551	15.92974013	8.387107556	4.61E-07	8.71E-05	6.702312932	12266 [Gene Symbol: C3] [Locus Tag: ] [Chromosome: 17] [Map Location: 17 E1-E3|17 29.72 cM] [Description: complement component 3] [Gene Type: protein-coding]	C3
22177_at	0.966463	12.79864005	3.438532068	0.003632487	0.042561249	-2.20432303	22177 [Gene Symbol: Tyrobp] [Locus Tag: ] [Chromosome: 7] [Map Location: 7 B|7 17.45 cM] [Description: TYRO protein tyrosine kinase binding protein] [Gene Type: protein-coding]	Tyrobp
20351_at	0.966079	12.56403509	6.388862578	1.19E-05	0.000861043	3.483250769	20351 [Gene Symbol: Sema4a] [Locus Tag: ] [Chromosome: 3] [Map Location: 3 F1|3] [Description: sema domain, immunoglobulin domain (Ig), transmembrane domain (TM) and short cytoplasmic domain, (semaphorin) 4A] [Gene Type: protein-coding]	Sema4a
100504287_at	0.963664	8.668786267	5.858738799	3.08E-05	0.001726206	2.533081436	100504287 [Gene Symbol: Gm16340] [Locus Tag: ] [Chromosome: 1] [Map Location: 1|1 80.65 cM] [Description: predicted gene 16340] [Gene Type: protein-coding]	Gm16340
12511_at	0.963082	7.771487774	5.505157469	5.93E-05	0.002729016	1.87751465	12511 [Gene Symbol: Cd6] [Locus Tag: ] [Chromosome: 19] [Map Location: 19 A|19 7.16 cM] [Description: CD6 antigen] [Gene Type: protein-coding]	Cd6
20377_at	0.962056	7.937659144	6.439532482	1.09E-05	0.00081448	3.571958069	20377 [Gene Symbol: Sfrp1] [Locus Tag: ] [Chromosome: 8] [Map Location: 8 A2|8 11.48 cM] [Description: secreted frizzled-related protein 1] [Gene Type: protein-coding]	Sfrp1
19156_at	0.960956	14.01900126	6.831475287	5.52E-06	0.00050442	4.245538668	19156 [Gene Symbol: Psap] [Locus Tag: ] [Chromosome: 10] [Map Location: 10 B4|10 30.02 cM] [Description: prosaposin] [Gene Type: protein-coding]	Psap
385109_at	0.960158	8.545453427	3.713503994	0.002063973	0.029500147	-1.65025251	385109 [Gene Symbol: Igkv4-72] [Locus Tag: ] [Chromosome: 6] [Map Location: 6 C1|6] [Description: immunoglobulin kappa chain variable 4-72] [Gene Type: other]	Igkv4-72
14972_at	0.957443	15.74419696	6.222406513	1.59E-05	0.001058327	3.189227616	14972 [Gene Symbol: H2-K1] [Locus Tag: ] [Chromosome: 17] [Map Location: 17 B1|17 17.98 cM] [Description: histocompatibility 2, K1, K region] [Gene Type: protein-coding]	H2-K1
272551_at	0.957183	7.234405607	4.208053098	0.000752231	0.015276708	-0.653328087	272551 [Gene Symbol: Gins2] [Locus Tag: ] [Chromosome: 8] [Map Location: 8 E1|8] [Description: GINS complex subunit 2 (Psf2 homolog)] [Gene Type: protein-coding]	Gins2
105976_at	0.955202	7.513331571	6.412669458	1.14E-05	0.000835729	3.52497553	105976 [Gene Symbol: AU022793] [Locus Tag: ] [Chromosome: 15] [Map Location: ] [Description: expressed sequence AU022793] [Gene Type: miscRNA]	AU022793
268949_at	0.951134	6.86414561	5.837494187	3.20E-05	0.001774299	2.494175153	268949 [Gene Symbol: Dpcr1] [Locus Tag: ] [Chromosome: 17] [Map Location: 17 B1|17] [Description: diffuse panbronchiolitis critical region 1 (human)] [Gene Type: protein-coding]	Dpcr1
50909_at	0.945122	12.51603148	7.836160086	1.07E-06	0.000156844	5.870970888	50909 [Gene Symbol: C1ra] [Locus Tag: ] [Chromosome: 6] [Map Location: 6 F2|6] [Description: complement component 1, r subcomponent A] [Gene Type: protein-coding]	C1ra
17972_at	0.944951	11.38406302	3.686272214	0.002182674	0.030573803	-1.705220381	17972 [Gene Symbol: Ncf4] [Locus Tag: RP23-385C21.1] [Chromosome: 15] [Map Location: 15 E1|15 37.1 cM] [Description: neutrophil cytosolic factor 4] [Gene Type: protein-coding]	Ncf4
20315_at	0.944599	11.68573076	7.447748327	1.99E-06	0.00024025	5.259649201	20315 [Gene Symbol: Cxcl12] [Locus Tag: ] [Chromosome: 6] [Map Location: 6 F1|6 54.81 cM] [Description: chemokine (C-X-C motif) ligand 12] [Gene Type: protein-coding]	Cxcl12
19124_at	0.944112	9.998968176	9.077489592	1.68E-07	4.54E-05	7.687267233	19124 [Gene Symbol: Procr] [Locus Tag: RP23-388H13.2] [Chromosome: 2] [Map Location: 2|2 H1-3] [Description: protein C receptor, endothelial] [Gene Type: protein-coding]	Procr
69431_at	0.939409	6.85879704	4.912280168	0.000184968	0.00602236	0.742279304	69431 [Gene Symbol: 1700022N22Rik] [Locus Tag: ] [Chromosome: 17] [Map Location: 17 A3.3|17] [Description: RIKEN cDNA 1700022N22 gene] [Gene Type: miscRNA]	1700022N22Rik
229323_at	0.937758	7.76016423	4.094973705	0.000946258	0.017802982	-0.880663178	229323 [Gene Symbol: Gpr171] [Locus Tag: ] [Chromosome: 3] [Map Location: 3 D|3] [Description: G protein-coupled receptor 171] [Gene Type: protein-coding]	Gpr171
219144_at	0.936575	7.10831669	4.535677453	0.000389248	0.009858649	0.001055971	219144 [Gene Symbol: Arl11] [Locus Tag: ] [Chromosome: 14] [Map Location: 14 D1|14] [Description: ADP-ribosylation factor-like 11] [Gene Type: protein-coding]	Arl11
16818_at	0.936221	10.78419735	3.089463966	0.007438377	0.067113943	-2.900617587	16818 [Gene Symbol: Lck] [Locus Tag: RP23-209C6.8] [Chromosome: 4] [Map Location: 4 D2.2|4 63.26 cM] [Description: lymphocyte protein tyrosine kinase] [Gene Type: protein-coding]	Lck
18792_at	0.935239	6.95979288	6.838600046	5.46E-06	0.00050186	4.257576486	18792 [Gene Symbol: Plau] [Locus Tag: ] [Chromosome: 14] [Map Location: 14 A3|14 11.53 cM] [Description: plasminogen activator, urokinase] [Gene Type: protein-coding]	Plau
64099_at	0.932809	8.164413521	4.655102134	0.000306928	0.008338908	0.237553011	64099 [Gene Symbol: Parvg] [Locus Tag: RP23-23A6.2] [Chromosome: 15] [Map Location: 15 E2|15] [Description: parvin, gamma] [Gene Type: protein-coding]	Parvg
106389_at	0.932115	10.00130136	5.784493787	3.53E-05	0.001899559	2.396840194	106389 [Gene Symbol: Eaf2] [Locus Tag: ] [Chromosome: 16] [Map Location: 16 B3|16] [Description: ELL associated factor 2] [Gene Type: protein-coding]	Eaf2
51797_at	0.930434	11.64995813	7.098774337	3.52E-06	0.000370626	4.692118115	51797 [Gene Symbol: Ctps] [Locus Tag: RP23-106K5.3] [Chromosome: 4] [Map Location: 4 D2.2|4 56.52 cM] [Description: cytidine 5'-triphosphate synthase] [Gene Type: protein-coding]	Ctps
14130_at	0.929162	9.026685789	7.084175288	3.61E-06	0.00037648	4.667994329	14130 [Gene Symbol: Fcgr2b] [Locus Tag: ] [Chromosome: 1] [Map Location: 1 H3|1 78.02 cM] [Description: Fc receptor, IgG, low affinity IIb] [Gene Type: protein-coding]	Fcgr2b
66286_at	0.927808	10.59847634	7.175797643	3.10E-06	0.000337903	4.81888401	66286 [Gene Symbol: Sec11c] [Locus Tag: ] [Chromosome: 18] [Map Location: 18 E1|18] [Description: SEC11 homolog C (S. cerevisiae)] [Gene Type: protein-coding]	Sec11c
23892_at	0.925905	6.747630014	3.994111613	0.001162054	0.020349768	-1.083869403	23892 [Gene Symbol: Grem1] [Locus Tag: RP23-178K16.1] [Chromosome: 2] [Map Location: 2 E4|2 57.43 cM] [Description: gremlin 1] [Gene Type: protein-coding]	Grem1
80885_at	0.924787	7.835586306	6.906845632	4.86E-06	0.000463156	4.372509146	80885 [Gene Symbol: Niacr1] [Locus Tag: ] [Chromosome: 5] [Map Location: 5 F|5] [Description: niacin receptor 1] [Gene Type: protein-coding]	Niacr1
67844_at	0.923165	10.66483818	6.144518041	1.83E-05	0.001193632	3.050279313	67844 [Gene Symbol: Rab32] [Locus Tag: ] [Chromosome: 10] [Map Location: 10 A1|10] [Description: RAB32, member RAS oncogene family] [Gene Type: protein-coding]	Rab32
73863_at	0.923033	6.70572705	6.286250355	1.42E-05	0.000974026	3.302471672	73863 [Gene Symbol: 4930415O20Rik] [Locus Tag: ] [Chromosome: 15] [Map Location: 15|15 F2] [Description: RIKEN cDNA 4930415O20 gene] [Gene Type: protein-coding]	4930415O20Rik
107723_at	0.922463	7.974635693	4.89927933	0.00018973	0.006128129	0.716926476	107723 [Gene Symbol: Slc12a6] [Locus Tag: RP23-208E23.1] [Chromosome: 2] [Map Location: 2 E3|2] [Description: solute carrier family 12, member 6] [Gene Type: protein-coding]	Slc12a6
239393_at	0.919672	9.623949852	6.118881315	1.92E-05	0.001243179	3.004355092	239393 [Gene Symbol: Lrp12] [Locus Tag: ] [Chromosome: 15] [Map Location: 15 B3.1|15] [Description: low density lipoprotein-related protein 12] [Gene Type: protein-coding]	Lrp12
11539_at	0.918514	8.748002796	6.621912156	7.91E-06	0.000657986	3.88816653	11539 [Gene Symbol: Adora1] [Locus Tag: ] [Chromosome: 1] [Map Location: 1 E4|1] [Description: adenosine A1 receptor] [Gene Type: protein-coding]	Adora1
54426_at	0.916463	7.68266122	5.506003679	5.92E-05	0.002729016	1.879103636	54426 [Gene Symbol: Hgfac] [Locus Tag: ] [Chromosome: 5] [Map Location: 5 B2|5] [Description: hepatocyte growth factor activator] [Gene Type: protein-coding]	Hgfac
94109_at	0.910935	6.399798705	9.580974306	8.35E-08	2.64E-05	8.367811062	94109 [Gene Symbol: Csmd1] [Locus Tag: ] [Chromosome: 8] [Map Location: 8 A2|8] [Description: CUB and Sushi multiple domains 1] [Gene Type: protein-coding]	Csmd1
15958_at	0.909987	8.744366897	4.783502114	0.000238137	0.007060669	0.49036979	15958 [Gene Symbol: Ifit2] [Locus Tag: ] [Chromosome: 19] [Map Location: 19 C1|19] [Description: interferon-induced protein with tetratricopeptide repeats 2] [Gene Type: protein-coding]	Ifit2
27226_at	0.908554	8.778234541	3.024402996	0.008496524	0.073233528	-3.028883003	27226 [Gene Symbol: Pla2g7] [Locus Tag: ] [Chromosome: 17] [Map Location: 17|17 C] [Description: phospholipase A2, group VII (platelet-activating factor acetylhydrolase, plasma)] [Gene Type: protein-coding]	Pla2g7
13030_at	0.903057	14.78441086	8.899080656	2.17E-07	5.33E-05	7.438599635	13030 [Gene Symbol: Ctsb] [Locus Tag: ] [Chromosome: 14] [Map Location: 14 D1|14 33.24 cM] [Description: cathepsin B] [Gene Type: protein-coding]	Ctsb
66443_at	0.902139	9.800049152	11.91794681	4.47E-09	3.50E-06	11.15659654	66443 [Gene Symbol: Tnfaip8l1] [Locus Tag: ] [Chromosome: 17] [Map Location: 17|17 D] [Description: tumor necrosis factor, alpha-induced protein 8-like 1] [Gene Type: protein-coding]	Tnfaip8l1
14127_at	0.901256	12.75890115	5.232747864	9.95E-05	0.003835518	1.361205359	14127 [Gene Symbol: Fcer1g] [Locus Tag: ] [Chromosome: 1] [Map Location: 1 H3|1 79.23 cM] [Description: Fc receptor, IgE, high affinity I, gamma polypeptide] [Gene Type: protein-coding]	Fcer1g
66205_at	0.900144	12.44596955	4.060388499	0.00101524	0.018592929	-0.950302363	66205 [Gene Symbol: Cd302] [Locus Tag: RP23-10L17.2] [Chromosome: 2] [Map Location: 2 C1.1|2] [Description: CD302 antigen] [Gene Type: protein-coding]	Cd302
107350_at	0.89985	12.31484909	5.87063168	3.01E-05	0.001700794	2.554834026	107350 [Gene Symbol: AW112010] [Locus Tag: ] [Chromosome: 19] [Map Location: 19 A|19] [Description: expressed sequence AW112010] [Gene Type: protein-coding]	AW112010
17392_at	0.896444	9.560105254	6.049388165	2.18E-05	0.001361775	2.879397858	17392 [Gene Symbol: Mmp3] [Locus Tag: ] [Chromosome: 9] [Map Location: 9 A1|9 2.46 cM] [Description: matrix metallopeptidase 3] [Gene Type: protein-coding]	Mmp3
667370_at	0.895471	9.455130739	3.382823104	0.004073488	0.045406581	-2.316152968	667370 [Gene Symbol: I830012O16Rik] [Locus Tag: ] [Chromosome: 19] [Map Location: 19 C1|19] [Description: RIKEN cDNA I830012O16 gene] [Gene Type: protein-coding]	I830012O16Rik
20371_at	0.894717	6.61876383	7.541836453	1.71E-06	0.000216239	5.409686345	20371 [Gene Symbol: Foxp3] [Locus Tag: RP23-54C14.1] [Chromosome: X] [Map Location: X A1.1|X 3.41 cM] [Description: forkhead box P3] [Gene Type: protein-coding]	Foxp3
20556_at	0.892033	10.13757856	3.934730189	0.001311835	0.022081192	-1.203643894	20556 [Gene Symbol: Slfn2] [Locus Tag: RP23-392I13.11-001] [Chromosome: 11] [Map Location: 11 C|11 50.3 cM] [Description: schlafen 2] [Gene Type: protein-coding]	Slfn2
12502_at	0.891862	9.079092613	3.977899528	0.001201137	0.020902176	-1.116561242	12502 [Gene Symbol: Cd3g] [Locus Tag: ] [Chromosome: 9] [Map Location: 9 A5.2|9 24.84 cM] [Description: CD3 antigen, gamma polypeptide] [Gene Type: protein-coding]	Cd3g
13732_at	0.889526	11.45900569	4.40537989	0.000505259	0.011693416	-0.258305751	13732 [Gene Symbol: Emp3] [Locus Tag: ] [Chromosome: 7] [Map Location: 7 B4|7 29.6 cM] [Description: epithelial membrane protein 3] [Gene Type: protein-coding]	Emp3
20387_at	0.88704	16.83268623	6.836688201	5.48E-06	0.00050186	4.254347004	20387 [Gene Symbol: Sftpa1] [Locus Tag: ] [Chromosome: 14] [Map Location: 14 B|14 22.36 cM] [Description: surfactant associated protein A1] [Gene Type: protein-coding]	Sftpa1
381714_at	0.884884	6.772000312	5.872122804	3.00E-05	0.001700794	2.557559966	381714 [Gene Symbol: Gm9758] [Locus Tag: ] [Chromosome: 5] [Map Location: 5 A1|5] [Description: predicted gene 9758] [Gene Type: protein-coding]	Gm9758
68797_at	0.884054	9.198707195	4.911149989	0.000185377	0.006027599	0.740076069	68797 [Gene Symbol: Pdgfrl] [Locus Tag: ] [Chromosome: 8] [Map Location: 8 A4|8] [Description: platelet-derived growth factor receptor-like] [Gene Type: protein-coding]	Pdgfrl
16424_at	0.883268	6.9906552	9.79421778	6.26E-08	2.24E-05	8.64687983	16424 [Gene Symbol: Itih1] [Locus Tag: ] [Chromosome: 14] [Map Location: 14|14 A2-C1] [Description: inter-alpha trypsin inhibitor, heavy chain 1] [Gene Type: protein-coding]	Itih1
268396_at	0.878592	7.970732053	5.569017478	5.26E-05	0.002496587	1.997163366	268396 [Gene Symbol: Sh3pxd2b] [Locus Tag: RP23-375M9.7] [Chromosome: 11] [Map Location: 11 A4|11] [Description: SH3 and PX domains 2B] [Gene Type: protein-coding]	Sh3pxd2b
17948_at	0.878307	8.978275332	4.35691074	0.00055697	0.012470754	-0.355104636	17948 [Gene Symbol: Naip2] [Locus Tag: RP23-333E24.2] [Chromosome: 13] [Map Location: 13 D1|13 53.01 cM] [Description: NLR family, apoptosis inhibitory protein 2] [Gene Type: protein-coding]	Naip2
12489_at	0.877309	7.371279427	5.418973602	6.98E-05	0.003054412	1.715191686	12489 [Gene Symbol: Cd33] [Locus Tag: ] [Chromosome: 7] [Map Location: 7 B4|7 28.25 cM] [Description: CD33 antigen] [Gene Type: protein-coding]	Cd33
100040299_at	0.87709	11.68589756	8.480444478	4.01E-07	7.79E-05	6.839099135	100040299 [Gene Symbol: Gm2696] [Locus Tag: ] [Chromosome: 10] [Map Location: 10 C1|10] [Description: predicted gene 2696] [Gene Type: protein-coding]	Gm2696
12500_at	0.876922	9.706030921	3.077310938	0.007625651	0.068220787	-2.924621784	12500 [Gene Symbol: Cd3d] [Locus Tag: ] [Chromosome: 9] [Map Location: 9 A5.2|9 24.84 cM] [Description: CD3 antigen, delta polypeptide] [Gene Type: protein-coding]	Cd3d
72512_at	0.875539	11.15302764	8.835811926	2.38E-07	5.63E-05	7.349447147	72512 [Gene Symbol: Tmem173] [Locus Tag: ] [Chromosome: 18] [Map Location: 18 B3|18] [Description: transmembrane protein 173] [Gene Type: protein-coding]	Tmem173
12458_at	0.875442	9.352075961	2.971886616	0.009457422	0.078506944	-3.131959233	12458 [Gene Symbol: Ccr6] [Locus Tag: ] [Chromosome: 17] [Map Location: 17 A1|17] [Description: chemokine (C-C motif) receptor 6] [Gene Type: protein-coding]	Ccr6
547349_at	0.873021	11.46682957	4.008147159	0.001129261	0.020020891	-1.055572407	547349 [Gene Symbol: LOC547349] [Locus Tag: ] [Chromosome: 17] [Map Location: 17 B1|17] [Description: MHC class I family member] [Gene Type: protein-coding]	LOC547349
72042_at	0.87204	13.50086707	5.871859831	3.00E-05	0.001700794	2.557079246	72042 [Gene Symbol: Cotl1] [Locus Tag: ] [Chromosome: 8] [Map Location: 8 E1|8] [Description: coactosin-like 1 (Dictyostelium)] [Gene Type: protein-coding]	Cotl1
20299_at	0.868632	6.248250826	4.681435188	0.00029132	0.008049924	0.289529628	20299 [Gene Symbol: Ccl22] [Locus Tag: ] [Chromosome: 8] [Map Location: 8 C5|8] [Description: chemokine (C-C motif) ligand 22] [Gene Type: protein-coding]	Ccl22
15898_at	0.868021	7.110873085	8.962349177	1.98E-07	4.98E-05	7.527243092	15898 [Gene Symbol: Icam5] [Locus Tag: ] [Chromosome: 9] [Map Location: 9 A3|9 7.7 cM] [Description: intercellular adhesion molecule 5, telencephalin] [Gene Type: protein-coding]	Icam5
20354_at	0.86791	9.799107806	5.096119181	0.000129395	0.004669946	1.098785281	20354 [Gene Symbol: Sema4d] [Locus Tag: ] [Chromosome: 13] [Map Location: 13|13 B1] [Description: sema domain, immunoglobulin domain (Ig), transmembrane domain (TM) and short cytoplasmic domain, (semaphorin) 4D] [Gene Type: protein-coding]	Sema4d
12523_at	0.865834	7.496867039	5.767330535	3.64E-05	0.001939132	2.365236824	12523 [Gene Symbol: Cd84] [Locus Tag: ] [Chromosome: 1] [Map Location: 1 H3|1 79.54 cM] [Description: CD84 antigen] [Gene Type: protein-coding]	Cd84
12274_at	0.862455	9.46773511	5.207272071	0.000104463	0.003995769	1.312444601	12274 [Gene Symbol: C6] [Locus Tag: ] [Chromosome: 15] [Map Location: 15 A1|15 1.97 cM] [Description: complement component 6] [Gene Type: protein-coding]	C6
675749_at	0.861702	8.326180838	3.622494201	0.002488278	0.033207577	-1.833905059	675749 [Gene Symbol: Gm10693] [Locus Tag: ] [Chromosome: 7] [Map Location: 7 A1|7] [Description: predicted pseudogene 10693] [Gene Type: pseudo]	Gm10693
20491_at	0.858084	9.177235567	3.37448041	0.004143978	0.045897441	-2.332882182	20491 [Gene Symbol: Sla] [Locus Tag: ] [Chromosome: 15] [Map Location: 15 D2|15 29.3 cM] [Description: src-like adaptor] [Gene Type: protein-coding]	Sla
18725_at	0.857567	8.016017709	3.765997214	0.001853194	0.02748	-1.544271899	18725 [Gene Symbol: Pira2] [Locus Tag: ] [Chromosome: 7] [Map Location: 7 A1|7] [Description: paired-Ig-like receptor A2] [Gene Type: protein-coding]	Pira2
16768_at	0.856697	6.558165817	6.459457074	1.05E-05	0.000793901	3.606737996	16768 [Gene Symbol: Lag3] [Locus Tag: ] [Chromosome: 6] [Map Location: 6 F2|6] [Description: lymphocyte-activation gene 3] [Gene Type: protein-coding]	Lag3
12506_at	0.856414	9.977110688	3.450466009	0.003544402	0.041770973	-2.180341855	12506 [Gene Symbol: Cd48] [Locus Tag: ] [Chromosome: 1] [Map Location: 1 H3|1 79.54 cM] [Description: CD48 antigen] [Gene Type: protein-coding]	Cd48
16364_at	0.855355	7.770446353	3.43640599	0.003648407	0.042583453	-2.208594492	16364 [Gene Symbol: Irf4] [Locus Tag: RP23-213G18.1] [Chromosome: 13] [Map Location: 13|13 A3.3] [Description: interferon regulatory factor 4] [Gene Type: protein-coding]	Irf4
381269_at	0.8543	8.335381717	4.705212272	0.000277928	0.007812305	0.3364058	381269 [Gene Symbol: Mreg] [Locus Tag: ] [Chromosome: 1] [Map Location: 1 C3|1] [Description: melanoregulin] [Gene Type: protein-coding]	Mreg
73346_at	0.852953	7.964265415	5.312173481	8.55E-05	0.003484427	1.512713798	73346 [Gene Symbol: 1700039I01Rik] [Locus Tag: ] [Chromosome: 1] [Map Location: 1 C2|1] [Description: RIKEN cDNA 1700039I01 gene] [Gene Type: protein-coding]	1700039I01Rik
432555_at	0.850881	7.239741507	6.681449348	7.14E-06	0.000617063	3.99034562	432555 [Gene Symbol: Gm5431] [Locus Tag: RP23-14F5.8] [Chromosome: 11] [Map Location: 11 B1.2|11] [Description: predicted gene 5431] [Gene Type: protein-coding]	Gm5431
11839_at	0.847466	8.108308545	3.028525163	0.008425296	0.07282634	-3.020774344	11839 [Gene Symbol: Areg] [Locus Tag: ] [Chromosome: 5] [Map Location: 5 E1|5 44.78 cM] [Description: amphiregulin] [Gene Type: protein-coding]	Areg
241230_at	0.846482	7.733032878	4.992829337	0.000158084	0.005422074	0.898948429	241230 [Gene Symbol: St8sia6] [Locus Tag: RP23-185P20.2] [Chromosome: 2] [Map Location: 2 A1|2] [Description: ST8 alpha-N-acetyl-neuraminide alpha-2,8-sialyltransferase 6] [Gene Type: protein-coding]	St8sia6
13121_at	0.845061	8.116077357	4.674479853	0.000295362	0.008143074	0.275807296	13121 [Gene Symbol: Cyp51] [Locus Tag: ] [Chromosome: 5] [Map Location: 5 A2|5 2.3 cM] [Description: cytochrome P450, family 51] [Gene Type: protein-coding]	Cyp51
379043_at	0.844003	8.186809126	6.568382416	8.68E-06	0.000700294	3.795857781	379043 [Gene Symbol: Raet1e] [Locus Tag: ] [Chromosome: 10] [Map Location: 10 A3|10] [Description: retinoic acid early transcript 1E] [Gene Type: protein-coding]	Raet1e
16913_at	0.841948	12.22676373	3.497954286	0.003214545	0.039215509	-2.084837224	16913 [Gene Symbol: Psmb8] [Locus Tag: ] [Chromosome: 17] [Map Location: 17 B1|17 17.98 cM] [Description: proteasome (prosome, macropain) subunit, beta type 8 (large multifunctional peptidase 7)] [Gene Type: protein-coding]	Psmb8
21973_at	0.840959	7.171771372	4.251797791	0.000688514	0.014466535	-0.565554218	21973 [Gene Symbol: Top2a] [Locus Tag: RP23-333D2.5] [Chromosome: 11] [Map Location: 11 D|11 62.91 cM] [Description: topoisomerase (DNA) II alpha] [Gene Type: protein-coding]	Top2a
140497_at	0.840613	10.75614147	3.917107459	0.001359946	0.022578078	-1.23920433	140497 [Gene Symbol: AF251705] [Locus Tag: RP23-331L12.4] [Chromosome: 11] [Map Location: 11 E2|11 80.57 cM] [Description: cDNA sequence AF251705] [Gene Type: protein-coding]	AF251705
110557_at	0.83946	14.54070209	4.093702766	0.000948706	0.017824747	-0.883221472	110557 [Gene Symbol: H2-Q6] [Locus Tag: ] [Chromosome: 17] [Map Location: 17 B1|17 18.66 cM] [Description: histocompatibility 2, Q region locus 6] [Gene Type: protein-coding]	H2-Q6
622976_at	0.839188	6.859669273	5.02140342	0.000149545	0.005226326	0.954352732	622976 [Gene Symbol: Gm6377] [Locus Tag: RP23-252O5.3] [Chromosome: X] [Map Location: X D|X] [Description: predicted gene 6377] [Gene Type: protein-coding]	Gm6377
244911_at	0.838671	7.766180889	7.716242583	1.29E-06	0.000179895	5.684493838	244911 [Gene Symbol: C2cd4a] [Locus Tag: ] [Chromosome: 9] [Map Location: 9 C|9] [Description: C2 calcium-dependent domain containing 4A] [Gene Type: protein-coding]	C2cd4a
71607_at	0.838581	11.05965971	3.849724653	0.001560978	0.024667916	-1.375218242	71607 [Gene Symbol: Snx20] [Locus Tag: ] [Chromosome: 8] [Map Location: 8|8 C4] [Description: sorting nexin 20] [Gene Type: protein-coding]	Snx20
13011_at	0.836808	7.382622717	3.425862308	0.003728397	0.043123354	-2.229773586	13011 [Gene Symbol: Cst7] [Locus Tag: RP23-156P22.1] [Chromosome: 2] [Map Location: 2|2 G1-G3] [Description: cystatin F (leukocystatin)] [Gene Type: protein-coding]	Cst7
75535_at	0.836483	7.431609229	4.745954687	0.000256433	0.00740606	0.416603872	75535 [Gene Symbol: 1700016D02Rik] [Locus Tag: ] [Chromosome: 14] [Map Location: 14 B|14] [Description: RIKEN cDNA 1700016D02 gene] [Gene Type: protein-coding]	1700016D02Rik
20198_at	0.836018	12.64828839	3.559968338	0.002829613	0.035991664	-1.959958791	20198 [Gene Symbol: S100a4] [Locus Tag: ] [Chromosome: 3] [Map Location: 3 F1-F2|3 39.27 cM] [Description: S100 calcium binding protein A4] [Gene Type: protein-coding]	S100a4
19698_at	0.835103	9.916362125	12.71658273	1.83E-09	1.78E-06	11.98719136	19698 [Gene Symbol: Relb] [Locus Tag: ] [Chromosome: 7] [Map Location: 7 A3|7 9.93 cM] [Description: avian reticuloendotheliosis viral (v-rel) oncogene related B] [Gene Type: protein-coding]	Relb
20287_at	0.832166	6.727344556	3.04680213	0.008116491	0.071247359	-2.984791842	20287 [Gene Symbol: Sct] [Locus Tag: ] [Chromosome: 7] [Map Location: 7 F5|7] [Description: secretin] [Gene Type: protein-coding]	Sct
19219_at	0.830004	7.259211152	7.925735162	9.32E-07	0.000141491	6.008959733	19219 [Gene Symbol: Ptger4] [Locus Tag: ] [Chromosome: 15] [Map Location: 15 A1|15 1.99 cM] [Description: prostaglandin E receptor 4 (subtype EP4)] [Gene Type: protein-coding]	Ptger4
17387_at	0.829718	8.520652176	5.608436664	4.89E-05	0.002365472	2.070749031	17387 [Gene Symbol: Mmp14] [Locus Tag: ] [Chromosome: 14] [Map Location: 14 C2|14 27.79 cM] [Description: matrix metallopeptidase 14 (membrane-inserted)] [Gene Type: protein-coding]	Mmp14
77552_at	0.829065	8.532784391	4.399153683	0.000511617	0.011757844	-0.270731086	77552 [Gene Symbol: Shisa4] [Locus Tag: ] [Chromosome: 1] [Map Location: 1 E4|1] [Description: shisa homolog 4 (Xenopus laevis)] [Gene Type: protein-coding]	Shisa4
12182_at	0.82782	9.455464001	6.052967033	2.16E-05	0.001356497	2.885849872	12182 [Gene Symbol: Bst1] [Locus Tag: ] [Chromosome: 5] [Map Location: 5 B3|5 23.84 cM] [Description: bone marrow stromal cell antigen 1] [Gene Type: protein-coding]	Bst1
15368_at	0.825571	9.866495466	7.038916269	3.89E-06	0.000396432	4.593011619	15368 [Gene Symbol: Hmox1] [Locus Tag: ] [Chromosome: 8] [Map Location: 8 C1|8 35.59 cM] [Description: heme oxygenase (decycling) 1] [Gene Type: protein-coding]	Hmox1
67849_at	0.825148	8.025540463	5.477925003	6.24E-05	0.00281765	1.826328266	67849 [Gene Symbol: Cdca5] [Locus Tag: ] [Chromosome: 19] [Map Location: 19 A|19] [Description: cell division cycle associated 5] [Gene Type: protein-coding]	Cdca5
17768_at	0.824412	7.921312968	8.423323414	4.36E-07	8.41E-05	6.755524818	17768 [Gene Symbol: Mthfd2] [Locus Tag: ] [Chromosome: 6] [Map Location: 6 C3|6 35.94 cM] [Description: methylenetetrahydrofolate dehydrogenase (NAD+ dependent), methenyltetrahydrofolate cyclohydrolase] [Gene Type: protein-coding]	Mthfd2
78785_at	0.823098	9.248226576	5.909002318	2.81E-05	0.00163054	2.624881024	78785 [Gene Symbol: Clip4] [Locus Tag: ] [Chromosome: 17] [Map Location: 17|17 E2] [Description: CAP-GLY domain containing linker protein family, member 4] [Gene Type: protein-coding]	Clip4
68713_at	0.822675	13.18556679	4.969213454	0.00016552	0.005568302	0.853089086	68713 [Gene Symbol: Ifitm1] [Locus Tag: ] [Chromosome: 7] [Map Location: 7|7 F5] [Description: interferon induced transmembrane protein 1] [Gene Type: protein-coding]	Ifitm1
140559_at	0.822051	11.44299464	8.168540901	6.41E-07	0.00010816	6.377448001	140559 [Gene Symbol: Igsf8] [Locus Tag: ] [Chromosome: 1] [Map Location: 1 H3|1 79.59 cM] [Description: immunoglobulin superfamily, member 8] [Gene Type: protein-coding]	Igsf8
20788_at	0.819482	8.722397106	6.371274827	1.22E-05	0.000885482	3.452373206	20788 [Gene Symbol: Srebf2] [Locus Tag: ] [Chromosome: 15] [Map Location: 15 E1|15] [Description: sterol regulatory element binding factor 2] [Gene Type: protein-coding]	Srebf2
110006_at	0.816836	10.23539604	6.40211796	1.16E-05	0.000843721	3.50649273	110006 [Gene Symbol: Gusb] [Locus Tag: ] [Chromosome: 5] [Map Location: 5 G1.3|5 68.32 cM] [Description: glucuronidase, beta] [Gene Type: protein-coding]	Gusb
19106_at	0.814309	9.238480122	6.427716882	1.11E-05	0.000821389	3.551305852	19106 [Gene Symbol: Eif2ak2] [Locus Tag: ] [Chromosome: 17] [Map Location: 17 E2|17 49.56 cM] [Description: eukaryotic translation initiation factor 2-alpha kinase 2] [Gene Type: protein-coding]	Eif2ak2
13175_at	0.813656	7.066444205	9.757874226	6.57E-08	2.31E-05	8.599694139	13175 [Gene Symbol: Dclk1] [Locus Tag: ] [Chromosome: 3] [Map Location: 3|3 D] [Description: doublecortin-like kinase 1] [Gene Type: protein-coding]	Dclk1
13733_at	0.812667	9.685079693	4.015124516	0.00111331	0.019810393	-1.041507521	13733 [Gene Symbol: Emr1] [Locus Tag: ] [Chromosome: 17] [Map Location: 17 D|17 29.8 cM] [Description: EGF-like module containing, mucin-like, hormone receptor-like sequence 1] [Gene Type: protein-coding]	Emr1
12759_at	0.810609	15.24959198	6.310146949	1.36E-05	0.000957926	3.34470771	12759 [Gene Symbol: Clu] [Locus Tag: ] [Chromosome: 14] [Map Location: 14 D1|14 34.36 cM] [Description: clusterin] [Gene Type: protein-coding]	Clu
17916_at	0.810464	10.47236377	3.935732242	0.001309152	0.022051307	-1.201622057	17916 [Gene Symbol: Myo1f] [Locus Tag: ] [Chromosome: 17] [Map Location: 17 B-C|17 17.98 cM] [Description: myosin IF] [Gene Type: protein-coding]	Myo1f
53626_at	0.810329	6.516509712	3.096836671	0.007326983	0.066355367	-2.886045659	53626 [Gene Symbol: Insm1] [Locus Tag: RP23-185F7.1] [Chromosome: 2] [Map Location: 2 G1|2] [Description: insulinoma-associated 1] [Gene Type: protein-coding]	Insm1
17242_at	0.809738	9.061122072	6.55570558	8.87E-06	0.000708809	3.773936393	17242 [Gene Symbol: Mdk] [Locus Tag: RP23-273F8.3] [Chromosome: 2] [Map Location: 2 E1|2 50.63 cM] [Description: midkine] [Gene Type: protein-coding]	Mdk
76509_at	0.809272	10.55859636	6.849802727	5.35E-06	0.000498334	4.276489352	76509 [Gene Symbol: 1600029D21Rik] [Locus Tag: ] [Chromosome: 9] [Map Location: 9|9 B] [Description: RIKEN cDNA 1600029D21 gene] [Gene Type: protein-coding]	1600029D21Rik
66929_at	0.80793	8.331268355	4.514204628	0.0004063	0.010215963	-0.041595053	66929 [Gene Symbol: Asf1b] [Locus Tag: ] [Chromosome: 8] [Map Location: 8 C3|8] [Description: ASF1 anti-silencing function 1 homolog B (S. cerevisiae)] [Gene Type: protein-coding]	Asf1b
22040_at	0.805997	11.81788648	4.540464642	0.000385547	0.009785331	0.010559519	22040 [Gene Symbol: Trex1] [Locus Tag: ] [Chromosome: 9] [Map Location: 9 F2|9] [Description: three prime repair exonuclease 1] [Gene Type: protein-coding]	Trex1
16186_at	0.803558	9.825396819	3.124510606	0.006923348	0.064109011	-2.831285804	16186 [Gene Symbol: Il2rg] [Locus Tag: RP23-440J15.2] [Chromosome: X] [Map Location: X D|X 43.9 cM] [Description: interleukin 2 receptor, gamma chain] [Gene Type: protein-coding]	Il2rg
21943_at	0.803324	6.146055166	8.26013294	5.58E-07	9.75E-05	6.514366702	21943 [Gene Symbol: Tnfsf11] [Locus Tag: ] [Chromosome: 14] [Map Location: 14 D3|14 41.26 cM] [Description: tumor necrosis factor (ligand) superfamily, member 11] [Gene Type: protein-coding]	Tnfsf11
387565_at	0.802328	7.40268921	4.426795434	0.000484001	0.011369334	-0.21558907	387565 [Gene Symbol: Cd300c] [Locus Tag: RP23-331L12.2] [Chromosome: 11] [Map Location: 11 E2|11] [Description: CD300C antigen] [Gene Type: protein-coding]	Cd300c
212167_at	0.80211	9.480197133	5.483949636	6.17E-05	0.002797719	1.837660585	212167 [Gene Symbol: Pion] [Locus Tag: ] [Chromosome: 5] [Map Location: 5 A3|5] [Description: pigeon homolog (Drosophila)] [Gene Type: protein-coding]	Pion
207965_at	0.801585	10.82435408	6.270380984	1.46E-05	0.000987935	3.274377885	207965 [Gene Symbol: Mettl21d] [Locus Tag: ] [Chromosome: 12] [Map Location: 12 C2|12] [Description: methyltransferase like 21D] [Gene Type: protein-coding]	Mettl21d
20256_at	0.799518	8.518041886	3.854727867	0.001545068	0.024512187	-1.365117299	20256 [Gene Symbol: Clec11a] [Locus Tag: ] [Chromosome: 7] [Map Location: 7|7 B3-B5] [Description: C-type lectin domain family 11, member a] [Gene Type: protein-coding]	Clec11a
622629_at	0.79862	13.62096013	6.144907566	1.83E-05	0.001193632	3.050976363	622629 [Gene Symbol: Gm10318] [Locus Tag: ] [Chromosome: 10] [Map Location: 10 C1|10] [Description: predicted gene 10318] [Gene Type: protein-coding]	Gm10318
22420_at	0.795817	6.437144774	6.018817681	2.30E-05	0.001410106	2.824211118	22420 [Gene Symbol: Wnt6] [Locus Tag: ] [Chromosome: 1] [Map Location: 1 C3|1] [Description: wingless-related MMTV integration site 6] [Gene Type: protein-coding]	Wnt6
19354_at	0.795013	10.9691434	2.974996203	0.009397669	0.078224803	-3.125868031	19354 [Gene Symbol: Rac2] [Locus Tag: ] [Chromosome: 15] [Map Location: 15 E1|15] [Description: RAS-related C3 botulinum substrate 2] [Gene Type: protein-coding]	Rac2
69810_at	0.793902	7.395121732	3.940335855	0.001296896	0.021936139	-1.192333634	69810 [Gene Symbol: Clec4b1] [Locus Tag: ] [Chromosome: 6] [Map Location: 6 F2|6] [Description: C-type lectin domain family 4, member b1] [Gene Type: protein-coding]	Clec4b1
14319_at	0.793173	17.01757111	6.248539458	1.52E-05	0.001015756	3.235652225	14319 [Gene Symbol: Fth1] [Locus Tag: ] [Chromosome: 19] [Map Location: 19 A-C|19 6.23 cM] [Description: ferritin heavy chain 1] [Gene Type: protein-coding]	Fth1
19332_at	0.793031	8.143683049	4.558733423	0.000371754	0.009544955	0.046809287	19332 [Gene Symbol: Rab20] [Locus Tag: ] [Chromosome: 8] [Map Location: 8 A1.1|8 5.73 cM] [Description: RAB20, member RAS oncogene family] [Gene Type: protein-coding]	Rab20
100504362_at	0.792462	15.12607399	4.083970023	0.000967672	0.018037762	-0.902814763	100504362 [Gene Symbol: Gm1987] [Locus Tag: ] [Chromosome: 4] [Map Location: 4 A5|4] [Description: predicted gene 1987] [Gene Type: protein-coding]	Gm1987
16992_at	0.792457	6.539869283	4.870345094	0.000200788	0.006358457	0.660437528	16992 [Gene Symbol: Lta] [Locus Tag: ] [Chromosome: 17] [Map Location: 17 B1|17 18.59 cM] [Description: lymphotoxin A] [Gene Type: protein-coding]	Lta
56702_at	0.791975	8.494888729	4.423480273	0.000487231	0.011412097	-0.222199505	56702 [Gene Symbol: Hist1h1b] [Locus Tag: RP23-138F20.13-001] [Chromosome: 13] [Map Location: 13|13 A2-A3] [Description: histone cluster 1, H1b] [Gene Type: protein-coding]	Hist1h1b
66120_at	0.791484	7.460989256	8.711828347	2.85E-07	6.53E-05	7.173253898	66120 [Gene Symbol: Fkbp11] [Locus Tag: ] [Chromosome: 15] [Map Location: 15|15 F2] [Description: FK506 binding protein 11] [Gene Type: protein-coding]	Fkbp11
26362_at	0.791071	10.66352751	3.781870158	0.001793838	0.026954223	-1.512222326	26362 [Gene Symbol: Axl] [Locus Tag: ] [Chromosome: 7] [Map Location: 7 A3-B1|7 14.02 cM] [Description: AXL receptor tyrosine kinase] [Gene Type: protein-coding]	Axl
15040_at	0.789409	15.16252511	3.786099984	0.001778347	0.026784691	-1.503681664	15040 [Gene Symbol: H2-T23] [Locus Tag: ] [Chromosome: 17] [Map Location: 17 B1|17 18.86 cM] [Description: histocompatibility 2, T region locus 23] [Gene Type: protein-coding]	H2-T23
209488_at	0.789164	6.589591511	4.328034299	0.00059032	0.012975812	-0.412849919	209488 [Gene Symbol: Hsh2d] [Locus Tag: ] [Chromosome: 8] [Map Location: 8 B3.3|8] [Description: hematopoietic SH2 domain containing] [Gene Type: protein-coding]	Hsh2d
11676_at	0.788548	11.46935287	5.023017121	0.000149077	0.005226326	0.957478907	11676 [Gene Symbol: Aldoc] [Locus Tag: ] [Chromosome: 11] [Map Location: 11 B5|11 46.74 cM] [Description: aldolase C, fructose-bisphosphate] [Gene Type: protein-coding]	Aldoc
18628_at	0.787361	6.905151625	3.061199773	0.007881096	0.0697355	-2.956412796	18628 [Gene Symbol: Per3] [Locus Tag: RP23-455G15.2] [Chromosome: 4] [Map Location: 4 E2|4] [Description: period circadian clock 3] [Gene Type: protein-coding]	Per3
17829_at	0.786784	10.44316248	4.008823343	0.001127705	0.020007909	-1.0542093	17829 [Gene Symbol: Muc1] [Locus Tag: ] [Chromosome: 3] [Map Location: 3 F1|3 39.02 cM] [Description: mucin 1, transmembrane] [Gene Type: protein-coding]	Muc1
16477_at	0.786657	7.053482657	3.204746238	0.005873171	0.057727836	-2.671994098	16477 [Gene Symbol: Junb] [Locus Tag: ] [Chromosome: 8] [Map Location: 8 C2-D1|8 41.41 cM] [Description: Jun-B oncogene] [Gene Type: protein-coding]	Junb
75141_at	0.785746	8.984145135	4.44059393	0.00047079	0.011222447	-0.188083538	75141 [Gene Symbol: Rasd2] [Locus Tag: ] [Chromosome: 8] [Map Location: 8 C1|8] [Description: RASD family, member 2] [Gene Type: protein-coding]	Rasd2
13178_at	0.785454	7.343669637	5.236586676	9.88E-05	0.003830506	1.368545992	13178 [Gene Symbol: Dck] [Locus Tag: ] [Chromosome: 5] [Map Location: 5 E2|5] [Description: deoxycytidine kinase] [Gene Type: protein-coding]	Dck
432486_at	0.785018	10.80582385	8.684122094	2.97E-07	6.57E-05	7.133609518	432486 [Gene Symbol: Gnptab] [Locus Tag: ] [Chromosome: 10] [Map Location: 10 C1|10] [Description: N-acetylglucosamine-1-phosphate transferase, alpha and beta subunits] [Gene Type: protein-coding]	Gnptab
232821_at	0.781474	6.700754657	8.68211165	2.98E-07	6.57E-05	7.130728939	232821 [Gene Symbol: Ccdc106] [Locus Tag: MNCb-2071] [Chromosome: 7] [Map Location: 7 A1|7] [Description: coiled-coil domain containing 106] [Gene Type: protein-coding]	Ccdc106
78151_at	0.781084	9.42941083	4.768668041	0.000245199	0.007175469	0.461243304	78151 [Gene Symbol: 4930404H24Rik] [Locus Tag: RP23-204D17.4] [Chromosome: 2] [Map Location: 2|2] [Description: RIKEN cDNA 4930404H24 gene] [Gene Type: unknown]	4930404H24Rik
11647_at	0.77921	8.439103197	4.073079295	0.000989353	0.018274062	-0.924743543	11647 [Gene Symbol: Alpl] [Locus Tag: RP23-277N22.4] [Chromosome: 4] [Map Location: 4 D3|4 70.02 cM] [Description: alkaline phosphatase, liver/bone/kidney] [Gene Type: protein-coding]	Alpl
15944_at	0.778875	10.47710215	4.85570787	0.000206633	0.006470554	0.631827377	15944 [Gene Symbol: Irgm1] [Locus Tag: RP23-14F5.1] [Chromosome: 11] [Map Location: 11 B1.2|11] [Description: immunity-related GTPase family M member 1] [Gene Type: protein-coding]	Irgm1
66054_at	0.777891	9.410244967	3.42815053	0.00371089	0.042982266	-2.225177809	66054 [Gene Symbol: Cndp2] [Locus Tag: ] [Chromosome: 18] [Map Location: 18|18 E3] [Description: CNDP dipeptidase 2 (metallopeptidase M20 family)] [Gene Type: protein-coding]	Cndp2
56710_at	0.776334	7.157663301	7.141022638	3.29E-06	0.000353168	4.761756802	56710 [Gene Symbol: Dbc1] [Locus Tag: ] [Chromosome: 4] [Map Location: 4|4 C2] [Description: deleted in bladder cancer 1 (human)] [Gene Type: protein-coding]	Dbc1
14824_at	0.775347	12.55350734	4.853869675	0.000207379	0.006470554	0.62823283	14824 [Gene Symbol: Grn] [Locus Tag: RP23-226P4.4] [Chromosome: 11] [Map Location: 11 D|11 66.29 cM] [Description: granulin] [Gene Type: protein-coding]	Grn
14744_at	0.774105	8.461276637	4.240822563	0.000703964	0.014672278	-0.587566176	14744 [Gene Symbol: Gpr65] [Locus Tag: ] [Chromosome: 12] [Map Location: 12 E|12] [Description: G-protein coupled receptor 65] [Gene Type: protein-coding]	Gpr65
100529082_at	0.772729	14.5197249	3.656051913	0.002322467	0.031942467	-1.766206508	100529082 [Gene Symbol: Gm11127] [Locus Tag: ] [Chromosome: 17] [Map Location: 17 B1|17 18.88 cM] [Description: predicted gene 11127] [Gene Type: protein-coding]	Gm11127
54325_at	0.771046	14.04498417	3.001709398	0.008899381	0.075367733	-3.073477377	54325 [Gene Symbol: Elovl1] [Locus Tag: RP23-145E1.4] [Chromosome: 4] [Map Location: 4 D2.1|4] [Description: elongation of very long chain fatty acids (FEN1/Elo2, SUR4/Elo3, yeast)-like 1] [Gene Type: protein-coding]	Elovl1
14017_at	0.769951	10.23458718	3.718611103	0.002042447	0.029327699	-1.639942639	14017 [Gene Symbol: Evi2a] [Locus Tag: RP23-271B20.1] [Chromosome: 11] [Map Location: 11 B5|11 46.81 cM] [Description: ecotropic viral integration site 2a] [Gene Type: protein-coding]	Evi2a
16175_at	0.769661	6.17724466	5.414809139	7.03E-05	0.003073032	1.707323735	16175 [Gene Symbol: Il1a] [Locus Tag: RP23-160G19.8] [Chromosome: 2] [Map Location: 2 F|2 62.9 cM] [Description: interleukin 1 alpha] [Gene Type: protein-coding]	Il1a
20972_at	0.768479	7.942346363	4.989009188	0.000159263	0.005433056	0.89153434	20972 [Gene Symbol: Syngr1] [Locus Tag: ] [Chromosome: 15] [Map Location: 15 E1|15] [Description: synaptogyrin 1] [Gene Type: protein-coding]	Syngr1
14187_at	0.768279	12.56472231	5.890353961	2.90E-05	0.001663736	2.590863458	14187 [Gene Symbol: Akr1b8] [Locus Tag: ] [Chromosome: 6] [Map Location: 6 B1|6 14.91 cM] [Description: aldo-keto reductase family 1, member B8] [Gene Type: protein-coding]	Akr1b8
26415_at	0.768242	10.12239026	5.670645213	4.35E-05	0.002194148	2.186452274	26415 [Gene Symbol: Mapk13] [Locus Tag: RP24-313J18.2] [Chromosome: 17] [Map Location: 17|17 A3-B] [Description: mitogen-activated protein kinase 13] [Gene Type: protein-coding]	Mapk13
27060_at	0.766842	9.873585818	6.847496997	5.38E-06	0.000498378	4.272598206	27060 [Gene Symbol: Tcirg1] [Locus Tag: ] [Chromosome: 19] [Map Location: 19 A|19 3.62 cM] [Description: T cell, immune regulator 1, ATPase, H+ transporting, lysosomal V0 protein A3] [Gene Type: protein-coding]	Tcirg1
12449_at	0.766613	8.086501402	5.557779001	5.37E-05	0.002534823	1.976146011	12449 [Gene Symbol: Ccnf] [Locus Tag: ] [Chromosome: 17] [Map Location: 17 A3.3|17 12.32 cM] [Description: cyclin F] [Gene Type: protein-coding]	Ccnf
12842_at	0.766526	12.98308316	4.114580607	0.000909286	0.017294949	-0.84120442	12842 [Gene Symbol: Col1a1] [Locus Tag: RP23-112C19.9] [Chromosome: 11] [Map Location: 11 D|11 59.01 cM] [Description: collagen, type I, alpha 1] [Gene Type: protein-coding]	Col1a1
14528_at	0.765174	9.913047531	8.306302391	5.20E-07	9.40E-05	6.582955907	14528 [Gene Symbol: Gch1] [Locus Tag: ] [Chromosome: 14] [Map Location: 14 C2-3|14 24.6 cM] [Description: GTP cyclohydrolase 1] [Gene Type: protein-coding]	Gch1
56742_at	0.763518	6.622447123	8.961046935	1.99E-07	4.98E-05	7.525423671	56742 [Gene Symbol: Psrc1] [Locus Tag: RP23-27B23.8] [Chromosome: 3] [Map Location: 3 F3|3] [Description: proline/serine-rich coiled-coil 1] [Gene Type: protein-coding]	Psrc1
83558_at	0.76335	6.847048837	4.864520949	0.000203093	0.006398726	0.649056248	83558 [Gene Symbol: Tex11] [Locus Tag: RP23-142M12.3] [Chromosome: X] [Map Location: X C3|X] [Description: testis expressed gene 11] [Gene Type: protein-coding]	Tex11
258938_at	0.763306	6.275222128	5.570682073	5.25E-05	0.002493692	2.000274938	258938 [Gene Symbol: Olfr1417] [Locus Tag: ] [Chromosome: 19] [Map Location: 19 C1|19] [Description: olfactory receptor 1417] [Gene Type: protein-coding]	Olfr1417
[truncated: 586 more rows]

## Sheet: TGsilica-WTsilica
Gene ID	logFC	AveExpr	t	P.Value	adj.P.Val	B	Gene Info	Gene Symbol
[truncated: 84 more rows]
